# Supplementary material for: Poly[aqua(μ3-5-aza­niumylisophthalato)­(μ-oxalato)neodymium(III)]
Source: Acta Crystallogr Sect E Struct Rep Online. 2012 Apr 4;68(Pt 5):m537. doi: 10.1107/S1600536812013554 (PMC3344297; doi:10.1107/S1600536812013554)
Supplement: Supplementary file 1 [file e-68-0m537-sup1.cif]

##############################################################################
#                                                                            #
# This CIF contains the data in a paper accepted for publication in          #
# Acta Crystallographica Section E. It conforms to the requirements of       #
# Notes for Authors for Acta Crystallographica Section E, and has been       #
# peer reviewed under the auspices of the IUCr Commission on Journals.       #
#                                                                            #
# Full details of the Crystallographic Information File format               #
# are given in the paper "The Crystallographic Information File (CIF):       #
# a New Standard Archive File for Crystallography" by S. R. Hall, F. H.      #
# Allen and I. D. Brown [Acta Cryst. (1991), A47, 655-685].                  #
#                                                                            #
# The current version of the core CIF dictionary is obtainable from          #
# ftp://ftp.iucr.org/pub/cif_core.dic.                                       #
#                                                                            #
# Software is freely available for graphical display of the structure(s)     #
# in this CIF. For information consult the CIF software page                 #
# http://www.iucr.org/resources/cif/software.                                #
#                                                                            #
# This file may be used for bona fide research purposes within the           #
# scientific community so long as proper attribution is given to the journal # 
# article from which it was obtained.                                        #
#                                                                            #
##############################################################################
data_I
_audit_creation_method     SHELXL-97
_chemical_name_systematic
;
Poly[aqua(\m~3~-5-azaniumylisophthalato)(\m-oxalato)neodymium(III)]
;
_chemical_name_common     ?
_chemical_formula_moiety     'C10 H8 N Nd O9'
_chemical_formula_sum     'C10 H8 N Nd O9'
_chemical_formula_iupac     '[Nd (C8 H6 N O4) (C2 O4) (H2 O)]'
_chemical_formula_weight     430.41
_chemical_melting_point     ?
_symmetry_cell_setting     monoclinic
_symmetry_space_group_name_H-M     'C 2/c'
_symmetry_space_group_name_Hall     '-c 2yc'
loop_
    _symmetry_equiv_pos_as_xyz
    'x, y, z'
    '-x, y, -z+1/2'
    'x+1/2, y+1/2, z'
    '-x+1/2, y+1/2, -z+1/2'
    '-x, -y, -z'
    'x, -y, z-1/2'
    '-x+1/2, -y+1/2, -z'
    'x+1/2, -y+1/2, z-1/2'
_cell_length_a     20.047(4)
_cell_length_b     9.592(2)
_cell_length_c     13.670(3)
_cell_angle_alpha     90.00
_cell_angle_beta     117.810(2)
_cell_angle_gamma     90.00
_cell_volume     2325.0(9)
_cell_formula_units_Z     8
_cell_measurement_reflns_used     2699
_cell_measurement_theta_min     2.30
_cell_measurement_theta_max     28.10
_cell_measurement_temperature     298(2)
_exptl_crystal_description     block
_exptl_crystal_colour     pale-purple
_exptl_crystal_size_max     0.28
_exptl_crystal_size_mid     0.22
_exptl_crystal_size_min     0.15
_exptl_crystal_density_diffrn     2.459
_exptl_crystal_density_meas     ?
_exptl_crystal_density_method     'not measured'
_exptl_crystal_F_000     1656
_exptl_absorpt_coefficient_mu     4.518
_exptl_absorpt_correction_type     multi-scan
_exptl_absorpt_process_details     '(SADABS; Bruker, 2002)'
_exptl_absorpt_correction_T_min     0.3643
_exptl_absorpt_correction_T_max     0.5505
_exptl_special_details
;
;
_diffrn_ambient_temperature     298(2)
_diffrn_radiation_type     MoK\a
_diffrn_radiation_wavelength     0.71073
_diffrn_radiation_source     'fine-focus sealed tube'
_diffrn_radiation_monochromator     graphite
_diffrn_measurement_device_type     'Bruker APEXII CCD area-detector'
_diffrn_measurement_method     '\f and \w scan'
_diffrn_detector_area_resol_mean     ?
_diffrn_reflns_number     5839
_diffrn_reflns_av_R_equivalents     0.0333
_diffrn_reflns_av_sigmaI/netI     0.0394
_diffrn_reflns_theta_min     2.30
_diffrn_reflns_theta_max     25.25
_diffrn_reflns_theta_full     25.25
_diffrn_measured_fraction_theta_max     1.000
_diffrn_measured_fraction_theta_full     1.000
_diffrn_reflns_limit_h_min     -24
_diffrn_reflns_limit_h_max     23
_diffrn_reflns_limit_k_min     -6
_diffrn_reflns_limit_k_max     11
_diffrn_reflns_limit_l_min     -16
_diffrn_reflns_limit_l_max     15
_diffrn_standards_number     ?
_diffrn_standards_interval_count     ?
_diffrn_standards_interval_time     ?
_diffrn_standards_decay_%     ?
_refine_special_details
;
Refinement of <i>F</i>^2^ against ALL reflections. The weighted <i>R</i>-factor
<i>wR</i> and goodness of fit <i>S</i> are based on <i>F</i>^2^, conventional
<i>R</i>-factors <i>R</i> are based on <i>F</i>, with <i>F</i> set to zero for
negative <i>F</i>^2^. The threshold expression of <i>F</i>^2^ >
\s(<i>F</i>^2^) is used only for calculating <i>R</i>-factors(gt) <i>etc</i>.
and is not relevant to the choice of reflections for refinement.
<i>R</i>-factors based on <i>F</i>^2^ are statistically about twice as large
as those based on <i>F</i>, and <i>R</i>- factors based on ALL data will be
even larger.
;
_reflns_number_total     2104
_reflns_number_gt     1792
_reflns_threshold_expression     I>2sigma(I)
_refine_ls_structure_factor_coef     Fsqd
_refine_ls_matrix_type     full
_refine_ls_R_factor_all     0.0312
_refine_ls_R_factor_gt     0.0244
_refine_ls_wR_factor_gt     0.0534
_refine_ls_wR_factor_ref     0.0563
_refine_ls_goodness_of_fit_ref     1.028
_refine_ls_restrained_S_all     1.028
_refine_ls_number_reflns     2104
_refine_ls_number_parameters     191
_refine_ls_number_restraints     0
_refine_ls_hydrogen_treatment     constr
_refine_ls_weighting_scheme     calc
_refine_ls_weighting_details
         'calc w=1/[\s^2^(Fo^2^)+(0.0254P)^2^+0.0000P] where P=(Fo^2^+2Fc^2^)/3'
_atom_sites_solution_hydrogens     geom
_atom_sites_solution_primary     direct
_atom_sites_solution_secondary     difmap
_refine_ls_shift/su_max     0.000
_refine_ls_shift/su_mean     0.000
_refine_diff_density_max     0.710
_refine_diff_density_min     -0.531
_refine_ls_extinction_method     none
_refine_ls_extinction_coef     ?
loop_
    _atom_type_symbol
    _atom_type_description
    _atom_type_scat_dispersion_real
    _atom_type_scat_dispersion_imag
    _atom_type_scat_source
    'C' 'C' 0.0033 0.0016
                         'International Tables Vol C Tables 4.2.6.8 and 6.1.1.4'
    'H' 'H' 0.0000 0.0000
                         'International Tables Vol C Tables 4.2.6.8 and 6.1.1.4'
    'N' 'N' 0.0061 0.0033
                         'International Tables Vol C Tables 4.2.6.8 and 6.1.1.4'
    'O' 'O' 0.0106 0.0060
                         'International Tables Vol C Tables 4.2.6.8 and 6.1.1.4'
    'Nd' 'Nd' -0.1943 3.0179
                         'International Tables Vol C Tables 4.2.6.8 and 6.1.1.4'
_computing_data_collection     'APEX2 (Bruker, 2007)'
_computing_cell_refinement     'SAINT (Bruker, 2007)'
_computing_data_reduction     'SAINT (Bruker, 2007)'
_computing_structure_solution     'SHELXS97 (Sheldrick, 2008)'
_computing_structure_refinement     'SHELXL97 (Sheldrick, 2008)'
_computing_molecular_graphics     'SHELXTL (Sheldrick, 2008)'
_computing_publication_material     'SHELXTL (Sheldrick, 2008)'
loop_
    _atom_site_type_symbol
    _atom_site_label
    _atom_site_fract_x
    _atom_site_fract_y
    _atom_site_fract_z
    _atom_site_U_iso_or_equiv
    _atom_site_adp_type
    _atom_site_calc_flag
    _atom_site_refinement_flags
    _atom_site_occupancy
    _atom_site_symmetry_multiplicity
    _atom_site_disorder_assembly
    _atom_site_disorder_group
    C C1 0.0410(3) 0.3120(5) 0.1508(3) 0.0193(10) Uani d . 1 1 . .
    C C2 -0.0121(3) 0.4328(4) 0.1225(4) 0.0191(10) Uani d . 1 1 . .
    C C3 -0.0873(3) 0.4068(5) 0.0894(3) 0.0202(10) Uani d . 1 1 . .
    H H3 -0.1043 0.3155 0.0846 0.024 Uiso calc R 1 1 . .
    C C4 -0.1372(2) 0.5164(4) 0.0632(3) 0.0172(10) Uani d . 1 1 . .
    C C5 -0.1136(2) 0.6520(4) 0.0653(3) 0.0184(10) Uani d . 1 1 . .
    H H5 -0.1480 0.7249 0.0465 0.022 Uiso calc R 1 1 . .
    C C6 -0.0386(2) 0.6794(4) 0.0956(3) 0.0154(9) Uani d . 1 1 . .
    C C7 0.0131(2) 0.5702(4) 0.1271(3) 0.0181(10) Uani d . 1 1 . .
    H H7 0.0639 0.5882 0.1511 0.022 Uiso calc R 1 1 . .
    C C8 -0.0168(3) 0.8255(5) 0.0841(4) 0.0200(10) Uani d . 1 1 . .
    C C9 0.2271(2) -0.2176(5) 0.1774(4) 0.0180(10) Uani d . 1 1 . .
    C C10 0.2346(2) -0.2223(5) 0.2950(4) 0.0191(10) Uani d . 1 1 . .
    N N1 -0.2164(2) 0.4895(4) 0.0294(3) 0.0238(9) Uani d . 1 1 . .
    H H1A -0.2248 0.3981 0.0228 0.036 Uiso calc R 1 1 . .
    H H1B -0.2448 0.5306 -0.0353 0.036 Uiso calc R 1 1 . .
    H H1C -0.2282 0.5235 0.0800 0.036 Uiso calc R 1 1 . .
    Nd Nd1 0.131834(12) 0.06274(2) 0.184227(18) 0.01456(9) Uani d . 1 1 . .
    O O1 0.01407(17) 0.1908(3) 0.1433(3) 0.0254(7) Uani d . 1 1 . .
    O O2 0.10891(17) 0.3304(3) 0.1781(2) 0.0278(8) Uani d . 1 1 . .
    O O3 -0.06874(17) 0.9033(3) 0.0145(2) 0.0203(7) Uani d . 1 1 . .
    O O4 0.05001(17) 0.8623(3) 0.1427(3) 0.0258(8) Uani d . 1 1 . .
    O O5 0.20791(17) -0.1221(3) 0.3242(2) 0.0232(7) Uani d . 1 1 . .
    O O6 0.19047(18) -0.1178(3) 0.1175(2) 0.0240(7) Uani d . 1 1 . .
    O O7 0.25959(17) -0.3114(3) 0.1530(2) 0.0264(8) Uani d . 1 1 . .
    O O8 0.26728(17) -0.3267(3) 0.3532(2) 0.0235(7) Uani d . 1 1 . .
    O O1W 0.10490(18) 0.0638(3) 0.3446(3) 0.0276(8) Uani d . 1 1 . .
    H H1W 0.1092 0.0089 0.3930 0.041 Uiso d R 1 1 . .
    H H2W 0.0717 0.1186 0.3396 0.041 Uiso d R 1 1 . .
loop_
    _atom_site_aniso_label
    _atom_site_aniso_U_11
    _atom_site_aniso_U_22
    _atom_site_aniso_U_33
    _atom_site_aniso_U_12
    _atom_site_aniso_U_13
    _atom_site_aniso_U_23
    C1 0.026(3) 0.018(3) 0.015(2) 0.004(2) 0.011(2) 0.0035(19)
    C2 0.023(2) 0.017(3) 0.019(2) 0.008(2) 0.010(2) 0.0066(19)
    C3 0.025(3) 0.018(3) 0.018(2) -0.0024(19) 0.011(2) 0.0026(19)
    C4 0.019(2) 0.015(2) 0.016(2) -0.0019(19) 0.0066(19) -0.0008(19)
    C5 0.018(2) 0.014(2) 0.022(2) 0.0044(18) 0.008(2) 0.0010(19)
    C6 0.015(2) 0.015(2) 0.017(2) -0.0006(18) 0.0076(19) 0.0005(19)
    C7 0.014(2) 0.021(3) 0.018(2) 0.0002(19) 0.0065(19) -0.0005(19)
    C8 0.025(3) 0.017(3) 0.021(2) -0.002(2) 0.014(2) -0.002(2)
    C9 0.010(2) 0.018(3) 0.023(2) -0.0036(18) 0.007(2) -0.006(2)
    C10 0.016(2) 0.019(3) 0.023(2) -0.0017(19) 0.010(2) 0.002(2)
    N1 0.023(2) 0.018(2) 0.028(2) -0.0009(17) 0.0108(18) -0.0036(17)
    Nd1 0.01452(14) 0.01069(14) 0.01771(14) 0.00055(10) 0.00688(10) 0.00072(10)
    O1 0.0239(18) 0.0142(18) 0.040(2) 0.0040(14) 0.0170(16) 0.0043(15)
    O2 0.0174(18) 0.0239(19) 0.039(2) 0.0046(14) 0.0104(15) 0.0028(15)
    O3 0.0251(18) 0.0131(17) 0.0175(16) 0.0024(13) 0.0055(14) 0.0022(13)
    O4 0.0208(18) 0.0158(18) 0.0324(18) -0.0050(14) 0.0054(15) 0.0014(14)
    O5 0.0280(19) 0.0191(17) 0.0234(17) 0.0092(14) 0.0128(15) -0.0022(14)
    O6 0.0337(19) 0.0192(18) 0.0240(18) 0.0091(15) 0.0175(16) 0.0057(14)
    O7 0.0238(18) 0.027(2) 0.0259(17) 0.0093(15) 0.0096(15) -0.0052(15)
    O8 0.0238(18) 0.0200(19) 0.0296(18) 0.0066(14) 0.0149(15) 0.0089(14)
    O1W 0.0317(19) 0.028(2) 0.0304(19) 0.0082(15) 0.0204(16) 0.0084(14)
_geom_special_details
;
All e.s.d.'s (except the e.s.d. in the dihedral angle between two l.s. planes)
are estimated using the full covariance matrix. The cell e.s.d.'s are taken
into account individually in the estimation of e.s.d.'s in distances, angles
and torsion angles; correlations between e.s.d.'s in cell parameters are only
used when they are defined by crystal symmetry. An approximate (isotropic)
treatment of cell e.s.d.'s is used for estimating e.s.d.'s involving l.s.
planes.
;
loop_
    _geom_bond_atom_site_label_1
    _geom_bond_atom_site_label_2
    _geom_bond_site_symmetry_2
    _geom_bond_distance
    _geom_bond_publ_flag
    C1 O2 . 1.245(5) ?
    C1 O1 . 1.265(5) ?
    C1 C2 . 1.498(6) ?
    C2 C3 . 1.379(6) ?
    C2 C7 . 1.402(6) ?
    C3 C4 . 1.379(6) ?
    C3 H3 . 0.9300 ?
    C4 C5 . 1.380(6) ?
    C4 N1 . 1.454(5) ?
    C5 C6 . 1.387(6) ?
    C5 H5 . 0.9300 ?
    C6 C7 . 1.392(6) ?
    C6 C8 . 1.497(6) ?
    C7 H7 . 0.9300 ?
    C8 O4 . 1.248(5) ?
    C8 O3 . 1.274(5) ?
    C9 O7 . 1.244(5) ?
    C9 O6 . 1.252(5) ?
    C9 C10 . 1.544(6) ?
    C10 O5 . 1.253(5) ?
    C10 O8 . 1.256(5) ?
    N1 H1A . 0.8900 ?
    N1 H1B . 0.8900 ?
    N1 H1C . 0.8900 ?
    Nd1 O4 1_545 2.417(3) ?
    Nd1 O3 5_565 2.425(3) ?
    Nd1 O1 . 2.482(3) ?
    Nd1 O1W . 2.491(3) ?
    Nd1 O6 . 2.492(3) ?
    Nd1 O5 . 2.532(3) ?
    Nd1 O8 4 2.538(3) ?
    Nd1 O7 4 2.575(3) ?
    Nd1 O2 . 2.603(3) ?
    O1W H1W . 0.8182 ?
    O1W H2W . 0.8249 ?
loop_
    _geom_angle_atom_site_label_1
    _geom_angle_atom_site_label_2
    _geom_angle_atom_site_label_3
    _geom_angle_site_symmetry_1
    _geom_angle_site_symmetry_3
    _geom_angle
    _geom_angle_publ_flag
    O2 C1 O1 . . 121.3(4) ?
    O2 C1 C2 . . 120.9(4) ?
    O1 C1 C2 . . 117.7(4) ?
    C3 C2 C7 . . 120.1(4) ?
    C3 C2 C1 . . 118.7(4) ?
    C7 C2 C1 . . 121.2(4) ?
    C4 C3 C2 . . 119.8(4) ?
    C4 C3 H3 . . 120.1 ?
    C2 C3 H3 . . 120.1 ?
    C3 C4 C5 . . 120.9(4) ?
    C3 C4 N1 . . 120.0(4) ?
    C5 C4 N1 . . 119.1(4) ?
    C4 C5 C6 . . 119.9(4) ?
    C4 C5 H5 . . 120.0 ?
    C6 C5 H5 . . 120.0 ?
    C5 C6 C7 . . 119.7(4) ?
    C5 C6 C8 . . 118.4(4) ?
    C7 C6 C8 . . 121.7(4) ?
    C6 C7 C2 . . 119.5(4) ?
    C6 C7 H7 . . 120.2 ?
    C2 C7 H7 . . 120.2 ?
    O4 C8 O3 . . 124.9(4) ?
    O4 C8 C6 . . 118.4(4) ?
    O3 C8 C6 . . 116.7(4) ?
    O7 C9 O6 . . 126.7(4) ?
    O7 C9 C10 . . 116.8(4) ?
    O6 C9 C10 . . 116.5(4) ?
    O5 C10 O8 . . 125.7(4) ?
    O5 C10 C9 . . 117.5(4) ?
    O8 C10 C9 . . 116.8(4) ?
    C4 N1 H1A . . 109.5 ?
    C4 N1 H1B . . 109.5 ?
    H1A N1 H1B . . 109.5 ?
    C4 N1 H1C . . 109.5 ?
    H1A N1 H1C . . 109.5 ?
    H1B N1 H1C . . 109.5 ?
    O4 Nd1 O3 1_545 5_565 84.35(10) ?
    O4 Nd1 O1 1_545 . 82.57(10) ?
    O3 Nd1 O1 5_565 . 74.75(10) ?
    O4 Nd1 O1W 1_545 . 78.94(10) ?
    O3 Nd1 O1W 5_565 . 140.51(11) ?
    O1 Nd1 O1W . . 67.81(10) ?
    O4 Nd1 O6 1_545 . 75.26(11) ?
    O3 Nd1 O6 5_565 . 76.82(10) ?
    O1 Nd1 O6 . . 145.34(10) ?
    O1W Nd1 O6 . . 131.15(10) ?
    O4 Nd1 O5 1_545 . 73.98(10) ?
    O3 Nd1 O5 5_565 . 139.16(10) ?
    O1 Nd1 O5 . . 133.70(10) ?
    O1W Nd1 O5 . . 68.83(10) ?
    O6 Nd1 O5 . . 64.51(9) ?
    O4 Nd1 O8 1_545 4 143.36(10) ?
    O3 Nd1 O8 5_565 4 76.48(10) ?
    O1 Nd1 O8 . 4 120.75(10) ?
    O1W Nd1 O8 . 4 134.10(10) ?
    O6 Nd1 O8 . 4 70.15(10) ?
    O5 Nd1 O8 . 4 100.92(10) ?
    O4 Nd1 O7 1_545 4 141.60(10) ?
    O3 Nd1 O7 5_565 4 133.95(10) ?
    O1 Nd1 O7 . 4 107.11(10) ?
    O1W Nd1 O7 . 4 71.34(10) ?
    O6 Nd1 O7 . 4 106.82(10) ?
    O5 Nd1 O7 . 4 72.95(10) ?
    O8 Nd1 O7 4 4 63.03(10) ?
    O4 Nd1 O2 1_545 . 133.39(10) ?
    O3 Nd1 O2 5_565 . 80.76(9) ?
    O1 Nd1 O2 . . 50.92(10) ?
    O1W Nd1 O2 . . 85.21(10) ?
    O6 Nd1 O2 . . 141.25(10) ?
    O5 Nd1 O2 . . 138.60(9) ?
    O8 Nd1 O2 4 . 74.13(10) ?
    O7 Nd1 O2 4 . 68.31(10) ?
    C1 O1 Nd1 . . 96.4(3) ?
    C1 O2 Nd1 . . 91.2(3) ?
    C8 O3 Nd1 . 5_565 137.1(3) ?
    C8 O4 Nd1 . 1_565 141.5(3) ?
    C10 O5 Nd1 . . 119.5(3) ?
    C9 O6 Nd1 . . 121.7(3) ?
    C9 O7 Nd1 . 4_545 116.4(3) ?
    C10 O8 Nd1 . 4_545 115.8(3) ?
    Nd1 O1W H1W . . 136.4 ?
    Nd1 O1W H2W . . 115.3 ?
    H1W O1W H2W . . 104.8 ?
loop_
    _geom_torsion_atom_site_label_1
    _geom_torsion_atom_site_label_2
    _geom_torsion_atom_site_label_3
    _geom_torsion_atom_site_label_4
    _geom_torsion_site_symmetry_1
    _geom_torsion_site_symmetry_2
    _geom_torsion_site_symmetry_3
    _geom_torsion_site_symmetry_4
    _geom_torsion
    _geom_torsion_publ_flag
    O2 C1 C2 C3 . . . . 178.0(4) ?
    O1 C1 C2 C3 . . . . -0.4(6) ?
    O2 C1 C2 C7 . . . . -0.7(7) ?
    O1 C1 C2 C7 . . . . -179.0(4) ?
    C7 C2 C3 C4 . . . . -1.5(7) ?
    C1 C2 C3 C4 . . . . 179.8(4) ?
    C2 C3 C4 C5 . . . . 2.7(7) ?
    C2 C3 C4 N1 . . . . -179.3(4) ?
    C3 C4 C5 C6 . . . . -1.0(6) ?
    N1 C4 C5 C6 . . . . -178.9(4) ?
    C4 C5 C6 C7 . . . . -2.1(6) ?
    C4 C5 C6 C8 . . . . 172.9(4) ?
    C5 C6 C7 C2 . . . . 3.3(6) ?
    C8 C6 C7 C2 . . . . -171.5(4) ?
    C3 C2 C7 C6 . . . . -1.5(7) ?
    C1 C2 C7 C6 . . . . 177.2(4) ?
    C5 C6 C8 O4 . . . . 156.3(4) ?
    C7 C6 C8 O4 . . . . -28.9(6) ?
    C5 C6 C8 O3 . . . . -23.5(6) ?
    C7 C6 C8 O3 . . . . 151.4(4) ?
    O7 C9 C10 O5 . . . . 173.9(4) ?
    O6 C9 C10 O5 . . . . -4.4(6) ?
    O7 C9 C10 O8 . . . . -6.0(6) ?
    O6 C9 C10 O8 . . . . 175.8(4) ?
    O2 C1 O1 Nd1 . . . . -3.5(4) ?
    C2 C1 O1 Nd1 . . . . 174.9(3) ?
    O4 Nd1 O1 C1 1_545 . . . -174.7(3) ?
    O3 Nd1 O1 C1 5_565 . . . -88.6(3) ?
    O1W Nd1 O1 C1 . . . . 104.3(3) ?
    O6 Nd1 O1 C1 . . . . -124.5(3) ?
    O5 Nd1 O1 C1 . . . . 125.9(2) ?
    O8 Nd1 O1 C1 4 . . . -24.9(3) ?
    O7 Nd1 O1 C1 4 . . . 43.4(3) ?
    O2 Nd1 O1 C1 . . . . 1.8(2) ?
    O1 C1 O2 Nd1 . . . . 3.3(4) ?
    C2 C1 O2 Nd1 . . . . -175.0(4) ?
    O4 Nd1 O2 C1 1_545 . . . 2.9(3) ?
    O3 Nd1 O2 C1 5_565 . . . 76.0(3) ?
    O1 Nd1 O2 C1 . . . . -1.9(2) ?
    O1W Nd1 O2 C1 . . . . -67.0(3) ?
    O6 Nd1 O2 C1 . . . . 131.1(3) ?
    O5 Nd1 O2 C1 . . . . -117.0(3) ?
    O8 Nd1 O2 C1 4 . . . 154.4(3) ?
    O7 Nd1 O2 C1 4 . . . -138.8(3) ?
    O4 C8 O3 Nd1 . . . 5_565 100.8(5) ?
    C6 C8 O3 Nd1 . . . 5_565 -79.5(5) ?
    O3 C8 O4 Nd1 . . . 1_565 2.2(8) ?
    C6 C8 O4 Nd1 . . . 1_565 -177.5(3) ?
    O8 C10 O5 Nd1 . . . . -173.2(3) ?
    C9 C10 O5 Nd1 . . . . 7.0(5) ?
    O4 Nd1 O5 C10 1_545 . . . 75.8(3) ?
    O3 Nd1 O5 C10 5_565 . . . 15.1(4) ?
    O1 Nd1 O5 C10 . . . . 138.4(3) ?
    O1W Nd1 O5 C10 . . . . 159.9(3) ?
    O6 Nd1 O5 C10 . . . . -5.2(3) ?
    O8 Nd1 O5 C10 4 . . . -66.8(3) ?
    O7 Nd1 O5 C10 4 . . . -124.0(3) ?
    O2 Nd1 O5 C10 . . . . -145.2(3) ?
    O7 C9 O6 Nd1 . . . . -178.6(3) ?
    C10 C9 O6 Nd1 . . . . -0.6(5) ?
    O4 Nd1 O6 C9 1_545 . . . -76.3(3) ?
    O3 Nd1 O6 C9 5_565 . . . -163.8(3) ?
    O1 Nd1 O6 C9 . . . . -128.3(3) ?
    O1W Nd1 O6 C9 . . . . -15.8(4) ?
    O5 Nd1 O6 C9 . . . . 2.7(3) ?
    O8 Nd1 O6 C9 4 . . . 116.0(3) ?
    O7 Nd1 O6 C9 4 . . . 63.8(3) ?
    O2 Nd1 O6 C9 . . . . 139.9(3) ?
    O6 C9 O7 Nd1 . . . 4_545 156.9(4) ?
    C10 C9 O7 Nd1 . . . 4_545 -21.2(5) ?
    O5 C10 O8 Nd1 . . . 4_545 -149.6(4) ?
    C9 C10 O8 Nd1 . . . 4_545 30.3(5) ?
loop_
    _geom_hbond_atom_site_label_D
    _geom_hbond_atom_site_label_H
    _geom_hbond_atom_site_label_A
    _geom_hbond_site_symmetry_A
    _geom_hbond_distance_DH
    _geom_hbond_distance_HA
    _geom_hbond_distance_DA
    _geom_hbond_angle_DHA
    _geom_hbond_publ_flag
    N1 H1B O5 8_455 0.89 1.91 2.795(5) 171.5 yes
    N1 H1C O8 2_565 0.89 2.05 2.872(5) 154.1 yes
    O1W H1W O3 2_545 0.82 2.06 2.812(4) 152.8 yes
    O1W H2W O1 2 0.82 1.97 2.750(4) 158.5 yes
data_global
_journal_date_recd_electronic     2012-03-27
_journal_date_accepted     2012-03-28
_journal_name_full     'Acta Crystallographica, Section E'
_journal_year     2012
_journal_volume     68
_journal_issue      5
_journal_page_first     m537
_journal_page_last     m537
_journal_paper_category     QM
_journal_paper_doi     10.1107/S1600536812013554
_journal_coeditor_code     NG5259
_publ_contact_author_name     'Dr Jun Fan'
_publ_contact_author_address
;
School of Chemistry and Environment,
South China Normal University,
Guangzhou 510006,
People's Republic of China
;
_publ_contact_author_email     fanj@scnu.edu.cn
_publ_contact_author_fax     '86 20 39310187'
_publ_contact_author_phone     '86 20 39310210'
_publ_section_title
;
Poly[aqua(\m~3~-5-azaniumylisophthalato)(\m-oxalato)neodymium(III)]
;
loop_
    _publ_author_name
    _publ_author_address
    'Yin, Xia'
;
School of Chemistry and Environment,
South China Normal University,
Guangzhou 510006,
People's Republic of China
;
    'Xiao, Tian-Tian'
;
School of Chemistry and Environment,
South China Normal University,
Guangzhou 510006,
People's Republic of China
;
    'Fan, Jun'
;
School of Chemistry and Environment,
South China Normal University,
Guangzhou 510006,
People's Republic of China
;
    'Zheng, Sheng-Run'
;
School of Chemistry and Environment,
South China Normal University,
Guangzhou 510006,
People's Republic of China
;
    'Zhang, Wei-Guang'
;
School of Chemistry and Environment,
South China Normal University,
Guangzhou 510006,
People's Republic of China
;
