# Supplementary material for: Poly[aqua(μ3-5-aza­niumylisophthalato)­(μ-oxalato)neodymium(III)]
Source: Acta Crystallogr Sect E Struct Rep Online. 2012 Apr 4;68(Pt 5):m537. doi: 10.1107/S1600536812013554 (PMC3344297; doi:10.1107/S1600536812013554)
Supplement: Supplementary file 2 [file e-68-0m537-Isup2.hkl]

# 
# h,k,l, Fc-squared, Fo-squared, sigma(Fo-squared) and status flag 
# 
data_I
_shelx_title ' 1 in C2/c' 
_shelx_refln_list_code          4 
_shelx_F_calc_maximum      673.00 
_exptl_crystal_F_000      1656.00 
_reflns_d_resolution_high  0.8331 
 
loop_ 
 _symmetry_equiv_pos_as_xyz 
 'x, y, z' 
 '-x, y, -z+1/2' 
 'x+1/2, y+1/2, z' 
 '-x+1/2, y+1/2, -z+1/2' 
 '-x, -y, -z' 
 'x, -y, z-1/2' 
 '-x+1/2, -y+1/2, -z' 
 'x+1/2, -y+1/2, z-1/2' 
 
_cell_length_a    20.0468 
_cell_length_b     9.5919 
_cell_length_c    13.6705 
_cell_angle_alpha  90.000 
_cell_angle_beta  117.810 
_cell_angle_gamma  90.000 
 
_shelx_F_squared_multiplier     1.000 
 
loop_ 
 _refln_index_h 
 _refln_index_k 
 _refln_index_l 
 _refln_F_squared_calc 
 _refln_F_squared_meas 
 _refln_F_squared_sigma 
 _refln_observed_status 
   2   0   0       28.20       41.40     24.16 o 
   4   0   0    30763.21    32401.37    553.29 o 
   6   0   0     2426.80     2501.38    162.72 o 
   8   0   0   193267.00   199326.36   4771.49 o 
  10   0   0     5974.42     5938.82    552.26 o 
  12   0   0    76889.36    78347.64   2495.11 o 
  14   0   0    15807.37    14185.21    956.29 o 
  16   0   0    27159.46    27782.90   1473.29 o 
  18   0   0    11123.38    11477.69   1059.33 o 
  20   0   0    11908.17    12826.25   1175.92 o 
   1   1   0    68379.05    74631.75    963.80 o 
   3   1   0   124286.98   132222.16   1715.70 o 
   5   1   0    31817.29    30630.91    558.60 o 
   7   1   0    35339.73    31294.68    551.90 o 
   9   1   0     5939.88     5257.40    239.37 o 
  11   1   0    64423.76    65265.04   1051.26 o 
  13   1   0     3448.40     3298.45    290.61 o 
  15   1   0    44922.98    43922.07   1314.80 o 
  17   1   0     1060.01     1268.15    289.59 o 
  19   1   0    28088.07    27573.62   1126.90 o 
  21   1   0      632.97      129.49    234.88 o 
   0   2   0    49849.56    51955.33   1171.86 o 
   2   2   0       34.88       71.59     43.63 o 
   4   2   0   179383.00   183917.23   2076.63 o 
   6   2   0    11620.48    12001.37    290.36 o 
   8   2   0    30267.82    29829.05    560.52 o 
  10   2   0      939.21      824.30    123.72 o 
  12   2   0    29444.38    29146.91    648.88 o 
  14   2   0    23076.38    22804.37    603.47 o 
  16   2   0    14747.03    14725.57    591.91 o 
  18   2   0    10894.73    11167.30    738.98 o 
  20   2   0     4664.88     4082.20   1028.59 o 
   1   3   0     1952.14     1894.15    110.86 o 
   3   3   0    11271.98    10947.92    234.23 o 
   5   3   0   105143.60   109471.11   1212.86 o 
   7   3   0    31969.10    30628.10    693.95 o 
   9   3   0       62.60      133.22     74.52 o 
  11   3   0     2125.70     1871.12    181.70 o 
  13   3   0    14824.93    14556.94    458.51 o 
  15   3   0     2612.55     2610.73    293.84 o 
  17   3   0      125.90      216.63    161.98 o 
  19   3   0     1037.90     1184.16    249.97 o 
   0   4   0    21454.43    23776.67    528.71 o 
   2   4   0     6232.43     6247.43    170.76 o 
   4   4   0      429.17      271.66     77.77 o 
   6   4   0      306.54      399.40     71.72 o 
   8   4   0     6604.70     6778.63    229.22 o 
  10   4   0     1139.87     1158.08    144.71 o 
  12   4   0      216.07      218.66    104.43 o 
  14   4   0      527.59      806.25    203.24 o 
  16   4   0      744.62      816.20    196.01 o 
  18   4   0        1.34      -33.06    155.96 o 
   1   5   0    17338.22    17303.43    441.35 o 
   3   5   0    33810.69    35305.30    555.45 o 
   5   5   0    13623.35    14193.24    337.26 o 
   7   5   0     1936.49     2071.60    150.18 o 
   9   5   0      849.93      898.37    113.35 o 
  11   5   0    13047.37    13534.21    379.83 o 
  13   5   0    10794.13    10227.54   1158.07 o 
  15   5   0    13119.12    13560.23    811.22 o 
  17   5   0      705.48      844.40    276.87 o 
  19   5   0      563.05      545.04    264.56 o 
   0   6   0    19191.84    18983.36    949.96 o 
   2   6   0       16.18       33.17     63.74 o 
   4   6   0    56510.99    55574.13   1023.89 o 
   6   6   0     2781.20     2690.24    313.73 o 
   8   6   0    15287.20    16372.09    501.49 o 
  10   6   0     1803.78     1872.88    238.26 o 
  12   6   0     7944.36     8653.47    469.04 o 
  14   6   0    13672.66    13067.88    763.29 o 
  16   6   0    10844.70    10879.12    577.81 o 
  18   6   0     8391.09     8189.06    555.63 o 
   1   7   0    26936.68    27081.72    891.86 o 
   3   7   0    65218.70    65401.63   1575.56 o 
   5   7   0    29879.71    29338.98    976.07 o 
   7   7   0    36087.52    36422.96    897.27 o 
   9   7   0    20075.03    20676.94    886.96 o 
  11   7   0    49364.70    50110.55   1163.04 o 
  13   7   0      534.99      462.18    176.97 o 
  15   7   0    19137.89    20072.04    751.48 o 
   0   8   0    89810.42    87606.34   2820.95 o 
   2   8   0     2827.58     3169.98    380.72 o 
   4   8   0    35525.51    34879.70   1133.90 o 
   6   8   0     3730.33     4158.62    791.56 o 
   8   8   0    78832.96    82174.48   2021.21 o 
  10   8   0     6011.76     6609.19    589.66 o 
  12   8   0    16136.42    17432.83    873.04 o 
  14   8   0     4213.36     5183.96    907.93 o 
   1   9   0    12004.73    12865.56   1057.74 o 
   3   9   0    25098.09    24119.21   1342.69 o 
   5   9   0    15324.63    14466.96    754.94 o 
   7   9   0    34224.71    34014.38   1219.50 o 
   9   9   0     4443.99     3965.69    497.28 o 
  11   9   0    23947.99    24284.12   1788.97 o 
  13   9   0      279.77      195.32    244.41 o 
   0  10   0    10295.06    11552.26   1059.78 o 
   2  10   0        1.60       80.75    178.70 o 
   4  10   0    27003.76    27816.03   1126.43 o 
   6  10   0     1838.13     1872.46    362.48 o 
   8  10   0    17893.70    18386.40    947.80 o 
  10  10   0     1605.02     1535.93    384.65 o 
   1  11   0     3847.59     5202.01    591.03 o 
   3  11   0     4476.98     4712.87    908.83 o 
   5  11   0     1444.01     1626.69    767.83 o 
 -21   1   1      749.94      256.24    479.72 o 
 -19   1   1     6115.33     7161.49    689.87 o 
 -17   1   1      319.79       99.03    170.65 o 
 -15   1   1     2849.19     2060.51    422.33 o 
 -13   1   1      842.76      973.74    209.03 o 
 -11   1   1    14785.52    14854.57    480.79 o 
  -9   1   1        6.14       17.74     55.11 o 
  -7   1   1    34967.44    35386.04    577.43 o 
  -5   1   1    22715.59    23457.46    525.24 o 
  -3   1   1    40424.20    40804.77   1360.99 o 
  -1   1   1     3940.70     4239.44    121.73 o 
   1   1   1    43190.45    46041.85    496.87 o 
   3   1   1      945.61     1034.46     79.97 o 
   5   1   1    31422.82    31550.20    514.44 o 
   7   1   1    21886.41    22488.46    527.03 o 
   9   1   1    29707.25    31188.52    996.27 o 
  11   1   1      471.00      373.50    105.99 o 
  13   1   1     2441.63     2855.38    293.51 o 
  15   1   1     3270.58     3796.19    438.86 o 
  17   1   1     1260.60     1378.88    303.42 o 
  19   1   1     2305.30     2828.37    443.55 o 
 -20   2   1     4779.08     5416.33    740.94 o 
 -18   2   1    28888.44    27638.46   1073.65 o 
 -16   2   1       55.28       81.60    123.51 o 
 -14   2   1     5891.25     6461.28    388.88 o 
 -12   2   1     1791.40     1906.63    230.92 o 
 -10   2   1    36252.63    35701.34    661.83 o 
  -8   2   1    91154.91    91473.56   1223.43 o 
  -6   2   1     8912.72     8811.76    230.89 o 
  -4   2   1    61880.24    61439.95    785.95 o 
  -2   2   1     9530.29    10019.16    192.38 o 
   0   2   1    37209.57    39634.17    602.69 o 
   2   2   1     2723.61     2804.68    110.36 o 
   4   2   1    53183.48    52722.18    731.91 o 
   6   2   1       11.66      113.51     54.27 o 
   8   2   1    92011.20    91017.73   1273.37 o 
  10   2   1     1760.20     1798.48    174.94 o 
  12   2   1    24549.38    25198.25    632.61 o 
  14   2   1     6517.44     6011.74    343.59 o 
  16   2   1    43020.83    44851.29    979.14 o 
  18   2   1      363.01      456.91    243.14 o 
  20   2   1     7845.37     8003.40    715.58 o 
 -21   3   1     7395.87     8122.88    699.40 o 
 -19   3   1    27082.69    26984.84    888.81 o 
 -17   3   1     3090.35     3172.76    333.22 o 
 -15   3   1    31588.58    32262.55    877.47 o 
 -13   3   1    14067.34    13285.60    422.82 o 
 -11   3   1    41256.54    41192.76    758.16 o 
  -9   3   1     1810.52     1930.17    197.72 o 
  -7   3   1   131655.20   132989.23   1641.23 o 
  -5   3   1    15547.19    16314.16    287.88 o 
  -3   3   1   105440.55   104156.91   1240.13 o 
  -1   3   1    15137.00    15649.64    395.47 o 
   1   3   1    84856.09    84408.91   1202.81 o 
   3   3   1    45237.23    44170.26    621.62 o 
   5   3   1   126341.79   124692.00   3024.40 o 
   7   3   1    25615.23    26019.91    519.11 o 
   9   3   1    47302.39    46838.50    816.02 o 
  11   3   1    51663.21    51417.13    922.43 o 
  13   3   1    22218.05    21585.72    585.30 o 
  15   3   1    16176.30    16425.92    541.99 o 
  17   3   1     7455.81     7164.04    532.49 o 
  19   3   1    20068.86    21781.38   1029.07 o 
 -20   4   1     2026.97     2240.05    432.75 o 
 -18   4   1    19159.38    19735.94   1118.71 o 
 -16   4   1     9401.27    10686.72    522.98 o 
 -14   4   1    35393.33    33442.43    870.13 o 
 -12   4   1    30254.25    30104.38    771.11 o 
 -10   4   1    32656.30    32594.25    639.28 o 
  -8   4   1    47442.13    48935.78    784.74 o 
  -6   4   1    22955.68    21189.65    375.84 o 
  -4   4   1   206811.05   209547.81   2381.82 o 
  -2   4   1    33876.61    34388.78    707.62 o 
   0   4   1   121113.86   119704.11   2013.18 o 
   2   4   1    41617.09    43987.08    959.39 o 
   4   4   1   127157.82   124532.66   1370.94 o 
   6   4   1      875.56      631.14     92.53 o 
   8   4   1    78461.98    79083.47   1554.12 o 
  10   4   1       66.07      197.04     88.67 o 
  12   4   1    76452.13    77012.18   1254.17 o 
  14   4   1      240.45     -109.42    110.69 o 
  16   4   1    25607.10    25204.74    818.20 o 
  18   4   1     1990.46     2598.17    434.56 o 
 -19   5   1     8228.90     7886.50    677.87 o 
 -17   5   1     7988.18     6437.48    584.04 o 
 -15   5   1    51026.32    52043.41   2547.31 o 
 -13   5   1      859.86     1015.17    187.52 o 
 -11   5   1    21385.44    20508.70    528.50 o 
  -9   5   1      397.80      253.58     76.95 o 
  -7   5   1    55835.52    54036.21    757.28 o 
  -5   5   1      690.42      691.08    106.26 o 
  -3   5   1    69450.70    68072.72    920.89 o 
  -1   5   1    27410.97    29044.51    658.11 o 
   1   5   1    78690.87    75318.06   1194.49 o 
   3   5   1    25998.92    25148.09    428.10 o 
   5   5   1    63006.22    63960.87    888.32 o 
   7   5   1    31795.22    31346.63    636.32 o 
   9   5   1    17815.20    18617.40   1081.46 o 
  11   5   1    39940.92    37742.85    791.46 o 
  13   5   1    33983.38    34723.87    916.21 o 
  15   5   1    22938.51    23734.88    778.61 o 
  17   5   1     3769.97     3706.56    850.31 o 
 -18   6   1    18264.44    19328.72    754.00 o 
 -16   6   1     4123.06     3637.38    366.85 o 
 -14   6   1    15134.01    15207.74    603.09 o 
 -12   6   1    19079.84    18784.35    641.26 o 
 -10   6   1    13352.22    13781.28    514.85 o 
  -8   6   1     8160.53     8214.94    543.24 o 
  -6   6   1    13446.38    13256.76    437.26 o 
  -4   6   1    22387.41    23636.56    904.71 o 
  -2   6   1     7838.61     7187.12    768.96 o 
   0   6   1    72170.05    69380.70   1737.30 o 
   2   6   1     3511.80     3426.19    224.61 o 
   4   6   1    39187.63    39360.25    829.96 o 
   6   6   1       12.25       35.81     71.05 o 
   8   6   1    31157.03    31485.29    721.43 o 
  10   6   1      549.57      502.63    128.64 o 
  12   6   1    17208.03    16675.45    615.83 o 
  14   6   1      415.13      822.37    216.59 o 
  16   6   1    16070.03    16914.96    690.84 o 
 -17   7   1       11.14      -81.64    157.07 o 
 -15   7   1     3089.17     2984.67    339.60 o 
 -13   7   1       77.95       20.28    127.99 o 
 -11   7   1    16691.93    16663.20    615.95 o 
  -9   7   1      117.94      199.95    190.71 o 
  -7   7   1     1349.91     1490.85    328.78 o 
  -5   7   1      326.46      157.19    130.26 o 
  -3   7   1    21170.47    20105.47    764.90 o 
  -1   7   1     2673.25     2758.83    429.33 o 
   1   7   1    22847.20    21958.89    827.03 o 
   3   7   1     1997.45     2169.73    292.48 o 
   5   7   1     2010.19     2528.99    323.00 o 
   7   7   1     1978.93     2180.17    214.17 o 
   9   7   1    16916.57    17661.53    529.98 o 
  11   7   1     1058.67     1254.66    378.77 o 
  13   7   1      456.96      351.84    203.19 o 
  15   7   1     1274.68     1540.39    276.98 o 
 -14   8   1       44.58       70.71    199.98 o 
 -12   8   1       59.10      624.94    260.31 o 
 -10   8   1      347.27      419.56    212.74 o 
  -8   8   1      117.39      311.06    170.15 o 
  -6   8   1     1877.36     1533.26    284.73 o 
  -4   8   1     5630.19     5847.37   1669.43 o 
  -2   8   1        7.92       58.05    130.00 o 
   0   8   1      508.95      643.80    195.72 o 
   2   8   1     7562.24     7857.76    562.43 o 
   4   8   1      644.93      745.48    223.93 o 
   6   8   1      105.95        7.23    113.13 o 
   8   8   1       29.84        6.37    164.61 o 
  10   8   1       30.36     -123.88    145.83 o 
  12   8   1       89.56       21.92    185.94 o 
  14   8   1      144.69       84.51    208.83 o 
 -13   9   1      309.42      449.11    251.79 o 
 -11   9   1     5334.41     5527.95    591.47 o 
  -9   9   1       82.52      197.02    189.59 o 
  -7   9   1     1014.33      820.32    257.85 o 
  -5   9   1     1512.09     1688.88    317.07 o 
  -3   9   1     9008.45     9579.24    653.19 o 
  -1   9   1     5415.85     5981.23    610.78 o 
   1   9   1    13039.15    12065.67    686.99 o 
   3   9   1     1183.25     1692.12    644.00 o 
   5   9   1      848.02     1246.99    345.95 o 
   7   9   1     6623.55     5438.26    545.53 o 
   9   9   1     3361.82     3927.54    494.76 o 
  11   9   1     4398.45     5099.96    579.20 o 
 -10  10   1    10418.38    11701.42   1436.69 o 
  -8  10   1     5897.35     5954.97    877.42 o 
  -6  10   1     3912.79     3816.44    772.80 o 
  -4  10   1     5626.77     5265.70    562.38 o 
  -2  10   1    13137.55    13562.37    785.86 o 
   0  10   1    32562.70    31047.12   1175.16 o 
   2  10   1      241.16      -48.94    167.10 o 
   4  10   1     8517.76     8188.11    690.10 o 
   6  10   1      782.59      356.56    237.69 o 
   8  10   1    21136.41    24627.27   1335.46 o 
  -5  11   1      604.35      313.47    284.04 o 
  -3  11   1    29650.18    31320.57   1388.33 o 
  -1  11   1     2182.34     1779.59    468.88 o 
   1  11   1    27474.05    26188.34   1143.78 o 
   3  11   1    15141.79    16199.45   2367.89 o 
   5  11   1    17072.05    18975.89   1982.40 o 
 -22   0   2    20563.63    19900.32   1398.27 o 
 -20   0   2     1040.82      770.99    346.63 o 
 -18   0   2    43564.57    42129.00   1905.79 o 
 -16   0   2     1029.31      669.76    286.52 o 
 -14   0   2    55289.38    57774.84   2077.53 o 
 -12   0   2     4827.17     3693.63    474.53 o 
 -10   0   2    86516.53    80033.34   2322.92 o 
  -8   0   2    12754.45    12993.43    665.02 o 
  -6   0   2    44384.47    44280.50    912.22 o 
  -4   0   2    20672.74    20922.63    717.21 o 
  -2   0   2   140365.58   152707.56   1931.99 o 
   0   0   2    82203.27    88181.05   1464.63 o 
   2   0   2    20368.56    20807.96    507.09 o 
   4   0   2    62500.48    62574.89   1249.37 o 
   6   0   2    17293.38    17432.91    791.78 o 
   8   0   2   150314.30   146362.30   2727.20 o 
  10   0   2    11136.53    10922.22    556.00 o 
  12   0   2    57034.09    62627.68   2251.97 o 
  14   0   2    10107.98    10071.73    916.52 o 
  16   0   2    27325.71    29369.63   1613.85 o 
  18   0   2     1380.30     1265.86    474.08 o 
 -21   1   2    25295.29    24908.62   1077.42 o 
 -19   1   2    10198.87    11408.28   1752.36 o 
 -17   1   2    27502.81    27354.29   1017.78 o 
 -15   1   2    25506.45    25611.49    751.61 o 
 -13   1   2    29618.91    29306.71    804.15 o 
 -11   1   2    77152.64    75949.20   1715.30 o 
  -9   1   2     4197.34     4236.33    241.07 o 
  -7   1   2    57302.20    53487.50    897.76 o 
  -5   1   2    19972.65    19400.79    520.18 o 
  -3   1   2   228119.27   232108.91   3267.34 o 
  -1   1   2     2616.22     2920.56     97.18 o 
   1   1   2   213739.80   215334.16   2197.24 o 
   3   1   2    16094.32    15581.23    434.89 o 
   5   1   2    80825.75    79884.41    969.17 o 
   7   1   2    12783.68    13491.47    354.51 o 
   9   1   2   108703.14   112520.70   1551.52 o 
  11   1   2    21704.35    21797.74    558.78 o 
  13   1   2    43527.08    44997.93   1091.96 o 
  15   1   2    10040.54    10221.84    674.59 o 
  17   1   2    15947.72    17167.94    881.97 o 
  19   1   2    11282.89    11617.90    832.94 o 
 -22   2   2     9034.57     7716.40    693.45 o 
 -20   2   2     1341.88     1165.76    299.25 o 
 -18   2   2    24862.25    24719.45    808.74 o 
 -16   2   2      176.36       66.40    107.69 o 
 -14   2   2    27409.87    26318.62    843.53 o 
 -12   2   2     1296.15     1200.69    171.35 o 
 -10   2   2    23596.39    22980.06    546.21 o 
  -8   2   2      714.46      574.10    128.68 o 
  -6   2   2    90537.04    91189.54   1142.79 o 
  -4   2   2    41512.91    40615.68    837.32 o 
  -2   2   2      832.29     1008.33     68.20 o 
   0   2   2     2000.60     2102.98     82.63 o 
   2   2   2    35991.35    35168.14    453.27 o 
   4   2   2    81552.99    84200.61   1605.17 o 
   6   2   2     5028.07     5217.02    288.66 o 
   8   2   2    41059.75    41206.57    734.08 o 
  10   2   2     3969.25     3934.57    249.79 o 
  12   2   2    26045.18    26078.39    642.52 o 
  14   2   2     4037.33     4361.04    317.26 o 
  16   2   2    19490.81    20490.77    769.45 o 
  18   2   2       47.27      177.09    220.49 o 
 -21   3   2      770.59      682.03    266.39 o 
 -19   3   2      691.26      483.76    204.57 o 
 -17   3   2     6867.30     6366.26    453.65 o 
 -15   3   2     5412.17     5417.64    473.09 o 
 -13   3   2     3384.09     3420.14    429.58 o 
 -11   3   2     6386.66     6438.35    263.65 o 
  -9   3   2     3051.89     3166.41    175.73 o 
  -7   3   2    35704.98    36694.79    722.76 o 
  -5   3   2     1996.22     2163.23    148.16 o 
  -3   3   2    14009.82    13867.78    348.40 o 
  -1   3   2      141.20      181.90     65.35 o 
   1   3   2    27401.11    28454.36    422.91 o 
   3   3   2     3525.46     3975.97    139.41 o 
   5   3   2    32792.68    33812.30    516.55 o 
   7   3   2       37.97       84.68     66.68 o 
   9   3   2    11197.95    10745.13    355.60 o 
  11   3   2      954.65      741.65    178.14 o 
  13   3   2     7482.11     7269.17    373.12 o 
  15   3   2     4524.27     3889.72    326.67 o 
  17   3   2     2588.88     3117.77    931.88 o 
  19   3   2     1719.43     1708.24    381.58 o 
 -20   4   2     1200.95      710.37    221.80 o 
 -18   4   2       76.81      203.06    150.67 o 
 -16   4   2       66.50       57.81    121.50 o 
 -14   4   2     1595.09     1636.16    248.98 o 
 -12   4   2      661.11      683.15    146.47 o 
 -10   4   2      208.29      346.59    199.08 o 
  -8   4   2      449.25      560.38     88.63 o 
  -6   4   2      189.33      179.23     59.19 o 
  -4   4   2      355.16      229.94     59.37 o 
  -2   4   2     6689.23     7220.89    177.75 o 
   0   4   2      117.49       70.84     51.38 o 
   2   4   2      189.01      211.31     43.32 o 
   4   4   2      199.55      255.47     57.85 o 
   6   4   2     1885.69     2230.31    143.95 o 
   8   4   2      889.18     1033.30    119.92 o 
  10   4   2       36.69      104.45     80.36 o 
  12   4   2     2248.57     2329.97    332.73 o 
  14   4   2       52.68      -87.95    108.37 o 
  16   4   2      665.56      549.10    365.61 o 
  18   4   2        8.57        5.42    308.22 o 
 -19   5   2       59.41      246.56    229.35 o 
 -17   5   2     6158.51     6229.35    515.12 o 
 -15   5   2    10055.18     9706.31    478.37 o 
 -13   5   2      441.67      340.32    134.46 o 
 -11   5   2      503.79      723.40    150.15 o 
  -9   5   2      872.34      852.14    103.71 o 
  -7   5   2    21258.67    22329.06    536.69 o 
  -5   5   2       21.28      109.22     56.88 o 
  -3   5   2    16085.94    15765.05    324.55 o 
  -1   5   2      957.76     1037.64    124.60 o 
   1   5   2    10057.68     9570.97    603.01 o 
   3   5   2      190.43      203.42     91.43 o 
   5   5   2    15934.95    15731.78    412.47 o 
   7   5   2     3571.26     3605.46    236.22 o 
   9   5   2     5137.96     5386.73    341.24 o 
  11   5   2      583.58      541.54    133.55 o 
  13   5   2     6035.73     6808.99    488.85 o 
  15   5   2       59.41      147.93    141.09 o 
  17   5   2     1533.45     1207.56    469.56 o 
 -18   6   2    14486.37    14407.81    666.14 o 
 -16   6   2     1107.91     1280.66    229.60 o 
 -14   6   2    28361.00    28432.01    834.03 o 
 -12   6   2     3900.44     3923.75    390.31 o 
 -10   6   2    27576.62    26581.14    780.07 o 
  -8   6   2     4374.84     3996.14    280.37 o 
  -6   6   2    40321.74    40727.69    836.84 o 
  -4   6   2     3924.18     3730.25    323.50 o 
  -2   6   2    28244.92    27266.65    619.43 o 
   0   6   2    20980.04    20337.79    522.41 o 
   2   6   2     6537.60     6206.09    297.71 o 
   4   6   2    33280.60    33534.76    766.32 o 
   6   6   2     5297.97     5365.97    388.12 o 
   8   6   2    42647.12    43591.62    860.57 o 
  10   6   2     5529.93     6445.80    402.74 o 
  12   6   2    25804.04    26720.85    809.68 o 
  14   6   2     1283.09     1073.59    225.30 o 
  16   6   2    14580.27    17044.57   1290.26 o 
 -17   7   2    11843.44    11477.45    613.46 o 
 -15   7   2     4617.74     4992.10    413.82 o 
 -13   7   2    12435.24    13294.45    875.84 o 
 -11   7   2    32293.80    34771.36   1176.95 o 
  -9   7   2     4016.76     4814.24    461.46 o 
  -7   7   2    49097.66    47015.41   1320.49 o 
  -5   7   2     5273.00     4885.46    427.50 o 
  -3   7   2    46570.34    48230.99   1291.19 o 
  -1   7   2        3.37       72.78    111.05 o 
   1   7   2    41395.23    41713.14   1157.92 o 
   3   7   2     1245.65     1430.46    199.00 o 
   5   7   2    57032.58    56354.58    996.85 o 
   7   7   2     4864.19     4362.02    287.93 o 
   9   7   2    34341.78    35311.22    853.02 o 
  11   7   2     3731.51     4088.47    372.93 o 
  13   7   2    16032.13    15597.92    842.69 o 
  15   7   2     8921.05     9886.97    584.40 o 
 -16   8   2      137.84      283.58    223.91 o 
 -14   8   2    28354.05    31509.00   1230.90 o 
 -12   8   2      915.57     1480.50    328.74 o 
 -10   8   2    49955.55    52520.98   2639.05 o 
  -8   8   2    13794.67    12965.74    686.78 o 
  -6   8   2    37366.66    38685.66   1232.16 o 
  -4   8   2    15686.97    15651.81    725.45 o 
  -2   8   2    39418.43    38748.76   1182.68 o 
   0   8   2    37072.40    35416.07   1117.35 o 
   2   8   2    21882.58    20614.79   1332.52 o 
   4   8   2    43291.00    43712.77   1299.30 o 
   6   8   2    17705.45    18173.03    646.95 o 
   8   8   2    34549.79    36623.24    996.26 o 
  10   8   2     9756.02     9158.10    665.96 o 
  12   8   2    31563.21    32791.10   1228.28 o 
 -13   9   2     8590.04     9160.26    756.30 o 
 -11   9   2    13514.77    15601.77   1341.10 o 
  -9   9   2    13209.95    12540.38    794.95 o 
  -7   9   2    33899.91    33566.04   1209.96 o 
  -5   9   2      105.47       60.65    159.25 o 
  -3   9   2    25903.46    25302.59    998.53 o 
  -1   9   2       31.78      199.80    289.24 o 
   1   9   2    34080.08    35219.21   1184.46 o 
   3   9   2      467.67      401.26    392.28 o 
   5   9   2    37965.02    34203.63   1355.87 o 
   7   9   2     2818.72     3229.23    497.20 o 
   9   9   2    19940.16    22135.99   1001.53 o 
  11   9   2     3621.23     4551.75    561.31 o 
 -10  10   2    11455.82    10920.02    817.75 o 
  -8  10   2     1739.27     1662.04    359.79 o 
  -6  10   2    10286.26    12056.43    805.70 o 
  -4  10   2     7667.32     6209.66   1211.85 o 
  -2  10   2    11095.94    11032.00    742.49 o 
   0  10   2    12319.51    12066.58    770.11 o 
   2  10   2    10189.65     9974.26    715.20 o 
   4  10   2    11161.79    11318.21    766.46 o 
   6  10   2     6227.08     6095.59    610.74 o 
   8  10   2     6771.13     6570.75    661.33 o 
  -7  11   2     1783.88     1432.44    366.58 o 
  -5  11   2       26.39      -54.35    203.82 o 
  -3  11   2     5052.51     5701.00    617.93 o 
  -1  11   2       97.94      -79.07    187.77 o 
   1  11   2     5834.65     5408.20    600.91 o 
   3  11   2       66.93     -215.42    187.51 o 
 -21   1   3     2834.29     2510.20    413.79 o 
 -19   1   3       35.08      102.20    165.64 o 
 -17   1   3     4398.55     5123.20    476.28 o 
 -15   1   3     1668.32     2040.04    245.67 o 
 -13   1   3      184.40      157.99     93.52 o 
 -11   1   3    19316.00    18441.78    525.50 o 
  -9   1   3    31132.87    32028.34    676.13 o 
  -7   1   3    20078.38    20790.54    477.81 o 
  -5   1   3    10244.74    10330.37    286.07 o 
  -3   1   3     7752.41     8046.20    197.92 o 
  -1   1   3       54.82       58.34     25.68 o 
   1   1   3    41182.89    43329.36    477.21 o 
   3   1   3     1112.64     1204.81     91.47 o 
   5   1   3    21422.21    21401.00    396.25 o 
   7   1   3       57.90       98.67     58.57 o 
   9   1   3     8802.02     9041.08    329.74 o 
  11   1   3     2585.47     2539.72    279.89 o 
  13   1   3    14564.21    15316.37    620.57 o 
  15   1   3     1303.15     2361.66    611.46 o 
  17   1   3     2373.39     2349.08    552.94 o 
 -22   2   3    10506.68    11443.83    791.00 o 
 -20   2   3     2968.81     2800.92    417.91 o 
 -18   2   3    30193.40    30314.78   1202.13 o 
 -16   2   3    13084.08    13057.60    715.28 o 
 -14   2   3    20680.72    21652.99    655.57 o 
 -12   2   3     2812.27     3248.90    258.29 o 
 -10   2   3    71500.83    66605.86   1165.52 o 
  -8   2   3    12001.68    12379.09    379.00 o 
  -6   2   3    79212.14    79427.41   1249.79 o 
  -4   2   3     7627.12     8433.86    248.52 o 
  -2   2   3    16205.81    16319.00    287.35 o 
   0   2   3    10408.88    10331.92    201.48 o 
   2   2   3    29874.09    30201.85    421.60 o 
   4   2   3    45637.74    46289.31    676.16 o 
   6   2   3    27903.97    27692.50    541.62 o 
   8   2   3     5948.17     5079.76    256.40 o 
  10   2   3    32634.23    32827.17    706.62 o 
  12   2   3     9429.25    10069.48    411.00 o 
  14   2   3     1417.51     1879.13    355.25 o 
  16   2   3    24500.02    24099.67    868.57 o 
  18   2   3     2429.97     3091.44    510.25 o 
 -21   3   3    32910.86    34482.67   1057.38 o 
 -19   3   3     2559.11     2507.54    311.43 o 
 -17   3   3    17553.97    17717.05    650.23 o 
 -15   3   3     9144.68     8372.29    443.88 o 
 -13   3   3    58812.91    58054.52   1165.01 o 
 -11   3   3    32293.02    31178.91    729.58 o 
  -9   3   3    51096.79    48936.77    907.55 o 
  -7   3   3    65907.16    65662.54    897.23 o 
  -5   3   3    96034.47    95517.05   1386.52 o 
  -3   3   3    22685.37    21565.33    375.83 o 
  -1   3   3    16480.25    16420.02    411.02 o 
   1   3   3    85616.37    84443.16    952.77 o 
   3   3   3     2508.96     3153.59    136.61 o 
   5   3   3    86807.22    85073.41   1724.28 o 
   7   3   3     5086.47     5171.39    215.28 o 
   9   3   3    55812.57    55097.62    954.62 o 
  11   3   3      798.68      999.73    162.35 o 
  13   3   3    48864.04    49499.14   1193.77 o 
  15   3   3     2043.94     2241.83    312.12 o 
  17   3   3    21630.86    23861.57   1697.23 o 
 -20   4   3     8323.87     8309.16    591.72 o 
 -18   4   3    25127.27    26377.63    837.66 o 
 -16   4   3     4318.05     4373.24    359.34 o 
 -14   4   3    53125.96    51381.21   1111.48 o 
 -12   4   3     2956.87     2715.18    252.15 o 
 -10   4   3    95569.34    90340.23   1495.92 o 
  -8   4   3     1033.61     1018.97    107.42 o 
  -6   4   3    74151.13    71409.95   1004.36 o 
  -4   4   3     1756.12     1740.49    117.62 o 
  -2   4   3   126279.94   123308.10   1466.87 o 
   0   4   3    33704.93    36763.70    696.58 o 
   2   4   3    76860.23    76807.45    918.49 o 
   4   4   3    13998.27    13304.01    295.01 o 
   6   4   3    71322.41    73493.16    969.22 o 
   8   4   3    39406.89    38666.10    657.81 o 
  10   4   3    37524.02    37320.06    680.24 o 
  12   4   3    24085.17    24365.16    825.88 o 
  14   4   3    16708.03    16541.80    844.73 o 
  16   4   3    16472.86    16148.39   1341.33 o 
 -19   5   3     1422.23     1288.09    246.63 o 
 -17   5   3    34030.31    33068.51    932.57 o 
 -15   5   3    18353.89    17724.49    617.95 o 
 -13   5   3    58170.01    57606.73   1306.59 o 
 -11   5   3     9254.13     9215.67    389.21 o 
  -9   5   3    41318.28    40038.72    742.48 o 
  -7   5   3    29845.46    31267.42    591.29 o 
  -5   5   3    31166.66    30375.95    540.92 o 
  -3   5   3    53031.25    51190.62    737.33 o 
  -1   5   3    22195.24    22401.18    535.82 o 
   1   5   3    28687.71    27959.30    655.60 o 
   3   5   3     4368.20     4352.61    255.44 o 
   5   5   3    62560.18    60978.04    984.31 o 
   7   5   3        9.05        0.48     79.12 o 
   9   5   3    41308.27    42238.88    846.30 o 
  11   5   3     1885.79     1887.14    360.01 o 
  13   5   3    30638.00    28766.15   2073.91 o 
  15   5   3      538.94       90.39    332.62 o 
 -18   6   3    17201.25    15828.96    828.26 o 
 -16   6   3     5114.80     4145.04    369.83 o 
 -14   6   3    22876.11    23039.25    733.05 o 
 -12   6   3      417.67      255.43    126.64 o 
 -10   6   3    18299.71    19539.60    747.16 o 
  -8   6   3     2487.67     3041.11    236.27 o 
  -6   6   3    35939.80    36625.61   1232.08 o 
  -4   6   3     6782.86     7153.88    505.50 o 
  -2   6   3    33959.25    33553.88   1371.63 o 
   0   6   3       65.95       35.82     76.05 o 
   2   6   3    34975.35    34289.85   1231.48 o 
   4   6   3     5005.67     5323.69    273.98 o 
   6   6   3    17808.30    17262.27    486.76 o 
   8   6   3    23910.98    22946.26    599.63 o 
  10   6   3    10577.71    11222.11    464.18 o 
  12   6   3     9864.68    10630.41    465.29 o 
  14   6   3     5328.52     2872.02    623.66 o 
 -17   7   3     4959.91     5047.92    764.89 o 
 -15   7   3      632.32      750.67    240.79 o 
 -13   7   3     3339.06     4356.14    489.25 o 
 -11   7   3     4722.72     4994.30    492.66 o 
  -9   7   3     3445.93     2519.14    349.76 o 
  -7   7   3     3437.97     3542.76    395.29 o 
  -5   7   3       28.17        2.51    134.00 o 
  -3   7   3    13880.72    14459.66   1055.26 o 
  -1   7   3     2068.27     2491.63    315.18 o 
   1   7   3    15873.41    14843.06    491.79 o 
   3   7   3     7351.17     6856.20    456.88 o 
   5   7   3     6438.46     6472.88    506.39 o 
   7   7   3      492.40      353.33    128.30 o 
   9   7   3     6483.80     5837.52    353.84 o 
  11   7   3       10.33      279.37    140.48 o 
  13   7   3     4678.95     3991.91    717.67 o 
 -16   8   3       10.31      236.43    207.43 o 
 -14   8   3       10.92       -3.62    181.03 o 
 -12   8   3      699.83      589.34    241.82 o 
 -10   8   3        8.24      103.55    153.82 o 
  -8   8   3      244.77      380.15    225.06 o 
  -6   8   3       25.79       52.13    141.95 o 
  -4   8   3     2421.47     2231.42    332.71 o 
  -2   8   3       99.24       -7.66    195.69 o 
   0   8   3      542.92      420.35    178.08 o 
   2   8   3       53.56       93.38    153.42 o 
   4   8   3     1051.96     1112.71    208.41 o 
   6   8   3      225.00       26.98    185.10 o 
   8   8   3      185.57      336.87    166.98 o 
  10   8   3      226.51       88.56    164.74 o 
  12   8   3      131.19      -49.44    173.12 o 
 -13   9   3     3589.13     3781.41    729.64 o 
 -11   9   3     2574.65     2556.25    430.46 o 
  -9   9   3     7929.39     9231.46   1219.54 o 
  -7   9   3      776.68      536.49    315.90 o 
  -5   9   3     4480.25     4346.87    481.21 o 
  -3   9   3     6951.42     7084.86   1276.93 o 
  -1   9   3     2173.10     1858.05    326.32 o 
   1   9   3     1823.93     2258.47    357.23 o 
   3   9   3     3807.69     3521.54    665.47 o 
   5   9   3     4051.87     3766.60    440.62 o 
   7   9   3      100.62       86.28    159.15 o 
   9   9   3     6235.82     5656.95    671.34 o 
 -10  10   3    17610.54    18257.10   1622.88 o 
  -8  10   3        9.40      147.01    203.73 o 
  -6  10   3    12446.46    11439.17    785.05 o 
  -4  10   3      449.66      157.76    184.87 o 
  -2  10   3    14520.81    15528.07    814.84 o 
   0  10   3     1725.65     1695.61    341.54 o 
   2  10   3    12821.65    12471.99    783.36 o 
   4  10   3     5643.51     5541.20    464.71 o 
   6  10   3     6293.02     6178.69    496.73 o 
  -5  11   3    11000.87    10810.46   1782.19 o 
  -3  11   3    13632.23    13292.35    869.62 o 
  -1  11   3     5407.97     5183.89    597.30 o 
   1  11   3    25149.30    25770.98   1790.78 o 
 -22   0   4     5950.20     6937.59    911.54 o 
 -20   0   4    13231.17    13431.39   1047.12 o 
 -18   0   4    21962.23    22657.55   1298.85 o 
 -16   0   4    26788.14    23805.91   1251.85 o 
 -14   0   4    71454.33    71219.79   2330.16 o 
 -12   0   4    27353.99    26470.04   1142.93 o 
 -10   0   4   180439.94   180804.78   3116.64 o 
  -8   0   4    75460.34    78702.17   1544.56 o 
  -6   0   4    95459.05    96007.33   1717.55 o 
  -4   0   4    36658.32    41533.57    800.82 o 
  -2   0   4   452922.34   450045.28   6915.95 o 
   0   0   4   138972.19   146057.44   2470.93 o 
   2   0   4   166055.52   166149.42   2847.72 o 
   4   0   4     2477.17     2525.01    280.42 o 
   6   0   4   113310.10   115452.99   2274.03 o 
   8   0   4     2046.41     2451.01    962.16 o 
  10   0   4    66587.75    65970.23   1694.76 o 
  12   0   4     7916.72     7455.83    605.99 o 
  14   0   4    15662.32    16493.67   1208.92 o 
  16   0   4     8270.02     9008.34   1039.89 o 
 -23   1   4     2007.03     2488.81    431.59 o 
 -21   1   4    22397.52    20865.44    964.42 o 
 -19   1   4       51.99     -124.08    125.88 o 
 -17   1   4    57184.22    54205.90   1488.34 o 
 -15   1   4     1418.47     1318.98    443.08 o 
 -13   1   4    79074.75    73686.40   1346.08 o 
 -11   1   4     1214.06     1837.05    189.35 o 
  -9   1   4   139329.36   133989.75   1966.26 o 
  -7   1   4    14765.79    14954.42    476.36 o 
  -5   1   4    56658.88    56069.88   1032.08 o 
  -3   1   4     1703.52     1537.29     93.88 o 
  -1   1   4    14154.79    13866.99    210.71 o 
   1   1   4    18905.23    18753.70    280.45 o 
   3   1   4    79255.96    78812.68    840.83 o 
   5   1   4    62751.31    60557.78    825.41 o 
   7   1   4     3899.06     3848.31    246.68 o 
   9   1   4    41028.70    39985.35    844.51 o 
  11   1   4     4520.66     4927.50    396.09 o 
  13   1   4    24092.75    26342.31    865.36 o 
  15   1   4      636.26      960.29    246.29 o 
  17   1   4    23902.90    26060.39   2315.24 o 
 -22   2   4     4633.22     5986.63    608.57 o 
 -20   2   4    13778.92    12517.26    758.11 o 
 -18   2   4    10771.49    10708.26    546.38 o 
 -16   2   4    23724.12    23847.81    731.61 o 
 -14   2   4    23275.63    22890.18    669.93 o 
 -12   2   4    24788.78    24466.73    645.67 o 
 -10   2   4    49693.68    49566.40    963.29 o 
  -8   2   4     8936.71     8892.35    336.36 o 
  -6   2   4    44262.37    43619.95    785.49 o 
  -4   2   4    50561.36    53093.87    856.05 o 
  -2   2   4    72891.24    73465.84   1037.87 o 
   0   2   4     3804.71     4067.73    144.74 o 
   2   2   4    40215.54    39362.99    785.52 o 
   4   2   4        2.19       -8.94     39.38 o 
   6   2   4    55934.91    57485.69    907.77 o 
   8   2   4     1345.62     1447.45    165.71 o 
  10   2   4    13417.96    12444.68    521.71 o 
  12   2   4    13675.59    15249.89    620.78 o 
  14   2   4    15267.14    15173.09    668.55 o 
  16   2   4     6215.87     6036.89    520.79 o 
 -21   3   4     4615.59     4486.17    427.27 o 
 -19   3   4       85.74      189.21    144.92 o 
 -17   3   4      641.88      702.70    221.34 o 
 -15   3   4     6195.54     6230.12    387.56 o 
 -13   3   4    14229.84    13691.41    641.30 o 
 -11   3   4     1751.25     1359.19    154.79 o 
  -9   3   4     3433.60     3548.78    237.93 o 
  -7   3   4    12014.08    12229.40    366.37 o 
  -5   3   4    51912.04    52741.62    767.75 o 
  -3   3   4     6630.05     6414.36    235.35 o 
  -1   3   4    10646.49    10323.56    239.94 o 
   1   3   4    21052.75    21002.48    353.35 o 
   3   3   4    16243.34    16610.08    514.37 o 
   5   3   4      407.57      339.07     75.31 o 
   7   3   4     5607.38     5276.87    224.12 o 
   9   3   4     7057.55     7488.62    348.32 o 
  11   3   4     3001.85     3057.27    317.06 o 
  13   3   4     1086.56     1678.29    354.25 o 
  15   3   4     2275.33     2298.96    335.81 o 
  17   3   4     3816.15     4281.73    463.31 o 
 -22   4   4      652.25      725.52    224.04 o 
 -20   4   4      136.09      259.12    189.22 o 
 -18   4   4      346.08      179.28    148.68 o 
 -16   4   4     1699.49     1236.00    207.74 o 
 -14   4   4       10.16      -24.12     96.54 o 
 -12   4   4      154.39      199.04     93.75 o 
 -10   4   4        0.27        1.40     78.56 o 
  -8   4   4      132.35      296.61     94.98 o 
  -6   4   4      655.20      604.86     92.34 o 
  -4   4   4    19502.57    21119.08    404.95 o 
  -2   4   4      752.76      789.87     85.65 o 
   0   4   4     9350.48     9878.75    242.88 o 
   2   4   4     1637.98     1862.50    118.63 o 
   4   4   4     1758.23     1888.82    133.08 o 
   6   4   4     1015.41     1291.69    139.11 o 
   8   4   4      432.66      375.26     91.90 o 
  10   4   4      502.66      463.83    130.59 o 
  12   4   4     1008.69      845.59    319.52 o 
  14   4   4      325.94      474.47    238.17 o 
  16   4   4      448.75      690.15    399.05 o 
 -21   5   4     2132.86     1496.36    330.53 o 
 -19   5   4      104.01       -3.17    143.80 o 
 -17   5   4     2650.01     2475.95    327.94 o 
 -15   5   4     2773.43     2434.10    270.86 o 
 -13   5   4    40377.38    40170.06    931.39 o 
 -11   5   4      216.31      284.41    117.64 o 
  -9   5   4     7709.40     7408.23    364.12 o 
  -7   5   4     3391.92     3234.56    192.63 o 
  -5   5   4    15067.08    14835.33    350.23 o 
  -3   5   4     1858.17     1943.67    307.29 o 
  -1   5   4     4803.92     4403.01    248.21 o 
   1   5   4    16562.74    16230.23    463.66 o 
   3   5   4    16649.70    15420.84    415.62 o 
   5   5   4     3811.97     3760.44    237.10 o 
   7   5   4     3676.57     3807.40    256.73 o 
   9   5   4    20177.91    21527.56    580.80 o 
  11   5   4      407.94      508.25    226.33 o 
  13   5   4      513.92      531.31    266.54 o 
  15   5   4      823.38      367.42    352.05 o 
 -20   6   4    11219.87    10848.68    770.02 o 
 -18   6   4     7371.36     5757.29    563.44 o 
 -16   6   4    11931.93    10549.93    667.10 o 
 -14   6   4     9151.13     9098.57    468.49 o 
 -12   6   4    13845.91    13854.85    436.57 o 
 -10   6   4    21239.28    20225.70    517.87 o 
  -8   6   4     7606.47     6619.53    349.06 o 
  -6   6   4    21162.93    21149.27    586.19 o 
  -4   6   4     8452.37     8005.65    344.54 o 
  -2   6   4    16229.73    16493.56    495.01 o 
   0   6   4      734.01      869.02    142.62 o 
   2   6   4    21041.81    20638.85    576.38 o 
   4   6   4        8.71      -17.20     76.35 o 
   6   6   4    36267.77    35978.04    761.26 o 
   8   6   4     1335.10     1338.92    211.02 o 
  10   6   4     1306.45     1463.92    237.86 o 
  12   6   4     5681.76     5111.65    556.52 o 
  14   6   4    11491.32    11589.32   1144.74 o 
 -17   7   4    26194.27    25895.14   1196.03 o 
 -15   7   4      242.20      199.42    224.84 o 
 -13   7   4    50991.89    47687.74   1989.40 o 
 -11   7   4     6779.17     7094.58    563.82 o 
  -9   7   4    46586.61    47517.52   1373.84 o 
  -7   7   4     4698.13     4604.23    432.41 o 
  -5   7   4    73965.65    73220.29   1730.46 o 
  -3   7   4     9483.09     9644.18    633.59 o 
  -1   7   4    26894.92    27738.16   1114.32 o 
   1   7   4    49795.41    48995.24   1023.56 o 
   3   7   4    26565.64    25613.46    621.86 o 
   5   7   4    24540.22    23847.58    616.04 o 
   7   7   4    14696.50    14703.85    496.55 o 
   9   7   4    21527.74    22876.13    774.02 o 
  11   7   4     6833.29     5013.67    538.72 o 
  13   7   4    25165.21    25718.48   1570.01 o 
 -16   8   4    12285.47    13405.50    994.02 o 
 -14   8   4    18633.46    19748.84   1163.72 o 
 -12   8   4     4574.61     5365.72    559.14 o 
 -10   8   4    42557.71    43635.63   1398.23 o 
  -8   8   4    27366.62    26629.51   1012.05 o 
  -6   8   4    33041.59    32300.62   1106.09 o 
  -4   8   4       28.33      -60.14    126.40 o 
  -2   8   4    70645.28    70006.34   1728.00 o 
   0   8   4     8054.23     7722.49    554.97 o 
   2   8   4    37886.21    38656.47   1199.00 o 
   4   8   4     4324.33     4585.47    378.03 o 
   6   8   4    27958.97    28552.52    866.24 o 
   8   8   4       66.99       56.26    117.21 o 
  10   8   4    26521.16    28187.51   1084.06 o 
 -13   9   4    21780.37    22381.51   1064.10 o 
 -11   9   4      896.21      664.62    265.99 o 
  -9   9   4    29560.18    32401.78   1226.82 o 
  -7   9   4     4276.10     3170.80    433.33 o 
  -5   9   4    40131.54    41577.18   1530.69 o 
  -3   9   4     4730.33     4768.23    499.03 o 
  -1   9   4    24225.75    24484.29    972.75 o 
   1   9   4    20675.34    20563.14   2010.41 o 
   3   9   4     7786.20     7730.78    494.85 o 
   5   9   4    10585.13    10442.53    573.01 o 
   7   9   4     4662.33     5249.07    454.06 o 
   9   9   4    19116.37    21474.40   1388.78 o 
 -10  10   4    11917.42    12364.32    961.71 o 
  -8  10   4     1555.57     1316.48    342.56 o 
  -6  10   4    21039.96    20533.58    972.43 o 
  -4  10   4     2693.76     3030.52    506.61 o 
  -2  10   4    17213.75    18382.28    900.05 o 
   0  10   4      235.40     -113.34    186.75 o 
   2  10   4    12355.39    11887.89   1810.89 o 
   4  10   4       62.02       76.94    166.89 o 
   6  10   4    13562.66    13837.44    979.73 o 
  -5  11   4     4918.62     4726.07    579.71 o 
  -3  11   4     2600.14     2516.82    744.10 o 
  -1  11   4     6128.69     5705.38    625.32 o 
 -23   1   5      109.80       24.18    192.16 o 
 -21   1   5     1291.00     1787.07    753.82 o 
 -19   1   5     3776.74     3733.66    447.33 o 
 -17   1   5    16835.80    16208.96    954.03 o 
 -15   1   5      950.89      715.57    156.29 o 
 -13   1   5     7898.36     7281.74    367.45 o 
 -11   1   5     1570.61     1700.23    187.83 o 
  -9   1   5    20436.92    19838.68    528.74 o 
  -7   1   5      674.17      619.17     69.02 o 
  -5   1   5    28717.10    28957.64    478.73 o 
  -3   1   5     5364.10     5812.30    222.66 o 
  -1   1   5    81769.03    87202.61    885.55 o 
   1   1   5      345.68      300.95     46.96 o 
   3   1   5    10111.43     9535.42    194.87 o 
   5   1   5     1923.94     1984.89    183.90 o 
   7   1   5    16495.10    16019.94    535.87 o 
   9   1   5      818.31     1011.41    172.80 o 
  11   1   5     3413.11     3343.09    342.29 o 
  13   1   5     3841.81     4043.66    412.53 o 
  15   1   5      301.61      292.27    205.45 o 
 -22   2   5     1352.88     1343.79    313.05 o 
 -20   2   5    28702.43    28767.72    911.88 o 
 -18   2   5      204.82      153.42    124.54 o 
 -16   2   5    22446.88    22230.37    976.77 o 
 -14   2   5    19766.17    18950.64    597.28 o 
 -12   2   5    12595.20    12214.93    450.73 o 
 -10   2   5     8410.84     8122.87    332.33 o 
  -8   2   5    66440.78    67080.13   1510.80 o 
  -6   2   5    21126.21    21980.17    509.35 o 
  -4   2   5    20753.89    20632.85    547.19 o 
  -2   2   5    54357.38    55039.47    627.71 o 
   0   2   5    14573.54    13885.05    245.35 o 
   2   2   5    62372.70    63269.15    729.41 o 
   4   2   5      122.87      144.11     55.85 o 
   6   2   5    12391.90    12288.75    304.60 o 
   8   2   5     6189.92     6933.00    396.37 o 
  10   2   5    19436.41    19323.67    755.23 o 
  12   2   5     7248.76     7391.92    636.28 o 
  14   2   5    31362.26    33629.44   1045.68 o 
  16   2   5      177.36      101.93    186.13 o 
 -21   3   5    17814.12    17211.72    781.77 o 
 -19   3   5     5569.95     5568.27    434.99 o 
 -17   3   5    49592.03    50629.87   1175.20 o 
 -15   3   5    10719.48    10449.75    747.08 o 
 -13   3   5    55192.30    53430.34   1715.12 o 
 -11   3   5      135.81       78.95    152.72 o 
  -9   3   5    64919.76    62684.43   1117.66 o 
  -7   3   5     6721.82     6857.36    284.69 o 
  -5   3   5   129615.86   126622.18   1560.34 o 
  -3   3   5     5110.52     5145.47    183.32 o 
  -1   3   5   113229.06   114719.99   1274.50 o 
   1   3   5    26488.77    27230.86    438.09 o 
   3   3   5    90705.24    88827.85   1140.26 o 
   5   3   5      661.43      633.32     90.77 o 
   7   3   5    31149.82    29137.35   1244.48 o 
   9   3   5    10898.66    11310.78    498.36 o 
  11   3   5    19923.03    19714.42    706.73 o 
  13   3   5    16847.37    15820.61    673.85 o 
  15   3   5     4728.46     5533.96    499.69 o 
 -22   4   5      465.09      469.99    197.73 o 
 -20   4   5    19245.93    20861.82    769.40 o 
 -18   4   5    10364.13    10294.75    541.39 o 
 -16   4   5    34583.87    35575.42    927.51 o 
 -14   4   5    22867.81    21732.44    655.28 o 
 -12   4   5    84673.06    81798.24   1472.15 o 
 -10   4   5    39703.83    40135.05    864.25 o 
  -8   4   5    18683.00    17931.26    493.20 o 
  -6   4   5    75802.52    75883.59   1063.42 o 
  -4   4   5   109206.64   112088.23   1418.81 o 
  -2   4   5   115567.77   117474.83   1454.76 o 
   0   4   5    25121.59    23956.94    415.58 o 
   2   4   5    52605.55    51202.80   1149.84 o 
   4   4   5    24460.69    24592.63    461.25 o 
   6   4   5    51137.20    50409.44    876.57 o 
   8   4   5      363.64      401.20    216.02 o 
  10   4   5    36455.89    35476.26   1230.66 o 
  12   4   5      229.96       18.42    185.11 o 
  14   4   5    24531.01    24320.31   1127.42 o 
 -21   5   5    10773.61    10928.94    991.74 o 
 -19   5   5     2924.89     3370.99    403.83 o 
 -17   5   5    27231.88    26693.44    819.17 o 
 -15   5   5    13041.09    12978.46    522.01 o 
 -13   5   5    40985.73    39299.55    816.72 o 
 -11   5   5     1484.85     1588.20    201.53 o 
  -9   5   5    63296.99    61599.80    994.70 o 
  -7   5   5       16.43       11.36    105.93 o 
  -5   5   5    63371.25    61008.68    906.01 o 
  -3   5   5     1998.69     2009.65    204.33 o 
  -1   5   5    58371.08    54848.36   1009.22 o 
   1   5   5     3167.86     3414.32    215.33 o 
   3   5   5    58542.30    57407.04    955.99 o 
   5   5   5     6134.52     6661.21    310.54 o 
   7   5   5    25477.25    26398.66    874.05 o 
   9   5   5    32772.97    30019.54   1097.11 o 
  11   5   5    15275.35    14574.10   1880.03 o 
  13   5   5     7672.30     8535.50    717.74 o 
 -20   6   5    13994.51    14364.74    849.26 o 
 -18   6   5     1465.67     1208.24    336.69 o 
 -16   6   5    14008.98    14227.02    728.68 o 
 -14   6   5     5497.31     5429.61    322.11 o 
 -12   6   5    27968.09    26788.83    860.05 o 
 -10   6   5    17758.57    18071.20   1054.31 o 
  -8   6   5    24536.02    24764.69    677.36 o 
  -6   6   5    31503.36    31798.78    761.97 o 
  -4   6   5     4322.04     4144.04    278.57 o 
  -2   6   5    12451.17    12372.05    436.35 o 
   0   6   5    24429.15    23846.60    629.80 o 
   2   6   5    22157.34    22400.39    551.96 o 
   4   6   5     1671.32     1573.62    187.73 o 
   6   6   5    29087.02    30034.29    702.33 o 
   8   6   5      307.16      180.44    181.76 o 
  10   6   5    12933.20    14051.39    774.14 o 
  12   6   5       64.85      222.93    234.58 o 
 -19   7   5      730.25      516.27    243.35 o 
 -17   7   5     2655.04     2139.52    372.35 o 
 -15   7   5      332.27       67.63    174.82 o 
 -13   7   5     5776.06     5592.05    956.51 o 
 -11   7   5     1358.98      890.43    533.73 o 
  -9   7   5    19858.92    20774.87   1693.84 o 
  -7   7   5     1014.03     1087.45    242.69 o 
  -5   7   5    10153.31    10158.84    765.81 o 
  -3   7   5        6.65       76.64    104.46 o 
  -1   7   5    11010.03    11472.87    608.91 o 
   1   7   5     5270.93     4395.96    357.38 o 
   3   7   5     4951.19     5303.30    313.07 o 
   5   7   5     8492.18     7986.23    383.45 o 
   7   7   5     7486.62     8649.98    485.65 o 
   9   7   5      260.83       28.13    172.20 o 
  11   7   5     2816.29     3028.91    455.63 o 
 -16   8   5      275.98      156.10    326.52 o 
 -14   8   5      159.19      323.08    212.84 o 
 -12   8   5      230.55       99.88    274.10 o 
 -10   8   5       50.79     -109.11    143.97 o 
  -8   8   5       18.13       28.42    142.12 o 
  -6   8   5        4.40      165.12    160.16 o 
  -4   8   5     1522.62     1843.51    305.17 o 
  -2   8   5     1923.44     1900.44    314.09 o 
   0   8   5      426.81      182.83    153.49 o 
   2   8   5      991.35     1343.74    225.01 o 
   4   8   5     1242.16     1048.67    185.31 o 
   6   8   5       25.65       81.35    126.87 o 
   8   8   5        1.75       66.35    200.74 o 
  10   8   5       17.35      270.79    239.19 o 
 -15   9   5      638.48      299.08    245.78 o 
 -13   9   5     4455.71     4456.49    566.01 o 
 -11   9   5     1211.52     1346.48    328.06 o 
  -9   9   5     4614.22     5459.29    569.23 o 
  -7   9   5     2065.80     2234.40    656.88 o 
  -5   9   5     2536.12     2483.98    379.00 o 
  -3   9   5     3608.28     3947.26    460.90 o 
  -1   9   5    12701.53    12715.13    767.83 o 
   1   9   5       22.05      171.79    187.03 o 
   3   9   5     4336.89     4178.49    395.49 o 
   5   9   5     4168.45     4170.49    433.45 o 
   7   9   5     2330.70     2311.63    583.44 o 
 -10  10   5     3080.98     3674.37    523.49 o 
  -8  10   5    14544.72    14396.04   1143.39 o 
  -6  10   5    11963.36    12360.90    810.67 o 
  -4  10   5     2352.92     1917.40    561.52 o 
  -2  10   5     5778.40     5279.10    701.85 o 
   0  10   5    11348.06    10196.88    712.37 o 
   2  10   5    11514.34    11307.94    627.83 o 
   4  10   5      973.90      648.63    342.28 o 
 -22   0   6      446.79      134.68    247.21 o 
 -20   0   6    32094.38    36586.06   1777.90 o 
 -18   0   6       45.22      300.99    218.28 o 
 -16   0   6    47991.23    47705.37   1857.89 o 
 -14   0   6        5.36      -42.48    126.09 o 
 -12   0   6    70733.47    69229.93   2277.28 o 
 -10   0   6      731.27      593.39    211.50 o 
  -8   0   6   105639.74   106962.54   2866.60 o 
  -6   0   6   166023.11   168760.47   2851.41 o 
  -4   0   6    29748.95    29919.06    749.20 o 
  -2   0   6     1118.86     4098.11    398.60 o 
   0   0   6   182771.16   183297.75   4122.74 o 
   2   0   6    41152.21    40828.26   1100.23 o 
   4   0   6    23361.36    22445.36    776.27 o 
   6   0   6    42193.87    41036.96   1191.10 o 
   8   0   6    16892.12    15446.62    800.37 o 
  10   0   6    30754.52    30217.88   1130.67 o 
  12   0   6     9542.26    10359.62    866.13 o 
  14   0   6    23800.73    25168.03   1580.40 o 
 -23   1   6    16230.63    17093.88    904.02 o 
 -21   1   6     6402.36     7730.85   1347.43 o 
 -19   1   6    22257.23    22045.02    915.83 o 
 -17   1   6    14382.08    14046.59    675.72 o 
 -15   1   6    31714.14    30589.71    804.50 o 
 -13   1   6    35682.58    34412.53    829.79 o 
 -11   1   6    24832.01    23834.20    639.49 o 
  -9   1   6    98318.83    98831.80   1300.16 o 
  -7   1   6      249.42      116.57     53.80 o 
  -5   1   6   153462.05   150767.83   2249.33 o 
  -3   1   6    11975.68    11645.64    367.64 o 
  -1   1   6   147833.97   150927.41   1456.66 o 
   1   1   6    11021.49    11096.00    333.62 o 
   3   1   6    82174.52    81286.60   1234.87 o 
   5   1   6      534.37      608.92    125.86 o 
   7   1   6    50320.38    49370.64   1442.16 o 
   9   1   6     3839.94     4048.15    318.60 o 
  11   1   6    38146.42    37921.48   1062.22 o 
  13   1   6     7063.24     7417.13    545.62 o 
  15   1   6    13894.67    15421.28    797.26 o 
 -22   2   6      847.71      985.89    399.51 o 
 -20   2   6    16614.30    17657.48    700.61 o 
 -18   2   6       25.87       23.07    109.52 o 
 -16   2   6    19695.33    19738.46    650.86 o 
 -14   2   6      133.21      153.65     87.37 o 
 -12   2   6    35751.51    33927.23    807.41 o 
 -10   2   6     8260.70     8433.96    354.22 o 
  -8   2   6    33624.42    33935.69    727.45 o 
  -6   2   6     5237.32     5441.79    196.89 o 
  -4   2   6    48100.07    48595.14    666.71 o 
  -2   2   6    27381.20    27411.38    391.74 o 
   0   2   6    17822.97    18645.68    353.86 o 
   2   2   6     9486.96     9015.39    296.80 o 
   4   2   6    31588.36    28478.28    631.79 o 
   6   2   6    24778.53    24012.21    686.30 o 
   8   2   6     2951.68     2633.86    286.25 o 
  10   2   6    12398.46    12775.09    571.88 o 
  12   2   6     4448.90     5302.73    615.32 o 
  14   2   6     9870.77    11088.39    667.13 o 
 -23   3   6     4949.21     4684.03    473.39 o 
 -21   3   6     1448.83     1189.23    255.29 o 
 -19   3   6     1922.71     1993.64    281.06 o 
 -17   3   6     1266.04     1428.63    223.25 o 
 -15   3   6     8479.43     8303.79    436.77 o 
 -13   3   6    17957.78    18547.78    779.18 o 
 -11   3   6      810.53      797.23    145.11 o 
  -9   3   6     5495.77     6101.07    317.76 o 
  -7   3   6    25427.03    26360.96    717.49 o 
  -5   3   6    20979.52    22165.52    495.66 o 
  -3   3   6     1099.75     1257.03    114.21 o 
  -1   3   6    31127.06    31479.04    492.99 o 
   1   3   6     4397.31     4612.85    173.19 o 
   3   3   6    10767.51    10141.68    267.27 o 
   5   3   6     3238.17     3440.12    277.50 o 
   7   3   6    15197.76    14753.90    545.28 o 
   9   3   6     1113.39      856.88    215.28 o 
  11   3   6     2814.07     2874.88    335.50 o 
  13   3   6      400.81      167.52    184.20 o 
 -22   4   6      477.16      416.25    196.12 o 
 -20   4   6      183.93       -2.52    141.90 o 
 -18   4   6       29.20       13.08    130.24 o 
 -16   4   6      816.04      693.88    175.60 o 
 -14   4   6     2870.04     3115.45    296.46 o 
 -12   4   6     1839.63     1775.75    341.21 o 
 -10   4   6       77.97       29.14     82.25 o 
  -8   4   6      676.17      733.72    216.71 o 
  -6   4   6     3692.89     3404.99    194.81 o 
  -4   4   6      283.30      358.60     80.00 o 
  -2   4   6      354.69      312.72     80.30 o 
   0   4   6      969.04      994.89    103.15 o 
   2   4   6      326.36      328.65     83.82 o 
   4   4   6        2.90       36.87    114.53 o 
   6   4   6      449.22      711.39    248.11 o 
   8   4   6      173.23      142.33    160.35 o 
  10   4   6     1372.65     1188.86    464.36 o 
  12   4   6        2.56       54.31    221.57 o 
  14   4   6       12.65      160.57    241.57 o 
 -21   5   6     2345.59     3051.39    372.45 o 
 -19   5   6       49.15       47.47    139.09 o 
 -17   5   6      512.41      201.99    220.60 o 
 -15   5   6     7101.57     6726.82    408.89 o 
 -13   5   6     2705.59     2241.41    252.78 o 
 -11   5   6      176.35      192.76    105.49 o 
  -9   5   6    12498.14    11586.57    443.57 o 
  -7   5   6      463.94      465.22    131.58 o 
  -5   5   6    22258.59    23378.80    607.65 o 
  -3   5   6      275.30      185.51     93.71 o 
  -1   5   6    11326.65    11018.67    356.33 o 
   1   5   6     6382.74     7226.46    309.52 o 
   3   5   6     8315.20     8730.47    336.84 o 
   5   5   6      317.29       45.96    165.41 o 
   7   5   6     5083.66     5134.99    860.70 o 
   9   5   6     2539.79     2536.64    434.31 o 
  11   5   6     1882.69     1553.67    891.21 o 
  13   5   6       55.05       89.06    252.63 o 
 -20   6   6    14291.37    13916.65   1136.83 o 
 -18   6   6      299.87      224.26    191.48 o 
 -16   6   6    19687.59    18810.49    726.85 o 
 -14   6   6      120.26        2.36    111.37 o 
 -12   6   6    33189.09    32149.34    861.88 o 
 -10   6   6     5243.12     5725.17    380.26 o 
  -8   6   6    23994.78    23915.81    676.27 o 
  -6   6   6     2146.39     2059.15    226.50 o 
  -4   6   6    37011.88    38249.79    857.95 o 
  -2   6   6    22047.61    22712.27    625.10 o 
   0   6   6    18543.22    19708.03    562.16 o 
   2   6   6    10382.65     9936.99    374.72 o 
   4   6   6    14781.54    14901.50    552.37 o 
   6   6   6    18585.13    18462.22    828.81 o 
   8   6   6     5034.08     5097.10    526.08 o 
  10   6   6    17514.20    15210.54   2642.89 o 
  12   6   6     2322.30     2284.24    431.90 o 
 -19   7   6    19129.68    19348.05   1086.89 o 
 -17   7   6    10842.08     9272.32    708.41 o 
 -15   7   6     5578.55     6624.84    601.70 o 
 -13   7   6    14095.94    14231.94    744.77 o 
 -11   7   6     9325.54     8855.65    726.70 o 
  -9   7   6    41944.00    41783.25   1194.42 o 
  -7   7   6     8739.54     8980.29    431.10 o 
  -5   7   6    42712.96    42042.71    959.63 o 
  -3   7   6     2168.01     2200.00    255.86 o 
  -1   7   6    48641.79    50655.14   1074.14 o 
   1   7   6      877.25      814.42    148.70 o 
   3   7   6    42595.45    41832.67    874.41 o 
   5   7   6      137.98      169.03    172.41 o 
   7   7   6    20433.63    18525.96    973.91 o 
   9   7   6      338.95      331.56    228.62 o 
 -16   8   6    29823.29    31658.81   1256.72 o 
 -14   8   6     3584.28     3400.68    559.72 o 
 -12   8   6    28884.75    28336.93   1123.36 o 
 -10   8   6     2017.00     1789.36    325.09 o 
  -8   8   6    49376.23    48122.59   1435.41 o 
  -6   8   6     8543.79     8337.30    587.88 o 
  -4   8   6    49345.51    51261.84   1436.43 o 
  -2   8   6    19176.35    18547.73    791.54 o 
   0   8   6    34027.29    32163.33   1067.42 o 
   2   8   6    29948.73    29744.65   1412.24 o 
   4   8   6    17170.39    18956.68    693.87 o 
   6   8   6    15133.54    15620.26    806.70 o 
   8   8   6    16104.95    18174.78   2662.78 o 
 -13   9   6    16530.36    17157.74   2284.74 o 
 -11   9   6     8831.40     8732.72    707.75 o 
  -9   9   6    17255.63    18015.43   1100.45 o 
  -7   9   6     7320.92     6967.14    601.84 o 
  -5   9   6    30257.69    30217.20   1124.91 o 
  -3   9   6     2112.54     1965.57    342.24 o 
  -1   9   6    27065.58    27176.87   2074.81 o 
   1   9   6       32.88       92.15    143.24 o 
   3   9   6    28954.02    27827.64   1253.22 o 
   5   9   6      107.14      194.33    321.77 o 
 -10  10   6     1397.25      961.14    572.82 o 
  -8  10   6    12127.89    13749.25   1141.80 o 
  -6  10   6     1057.74      769.04    280.47 o 
  -4  10   6    19262.99    19899.13   1136.38 o 
  -2  10   6     6130.10     5664.46    577.28 o 
   0  10   6     6896.83     6911.51    735.97 o 
   2  10   6     6430.88     6387.57    775.04 o 
 -23   1   7     2969.10     3022.97    454.08 o 
 -21   1   7      378.42      238.45    269.80 o 
 -19   1   7     6058.58     6634.51    550.76 o 
 -17   1   7      893.36      705.40    205.40 o 
 -15   1   7      434.98      138.82     92.35 o 
 -13   1   7     8968.69    10203.97    442.51 o 
 -11   1   7     4575.43     4784.72    489.65 o 
  -9   1   7     8640.32     8860.24    263.65 o 
  -7   1   7    11363.88    11628.69    273.70 o 
  -5   1   7     8582.33     8359.33    228.24 o 
  -3   1   7     4263.67     4031.58    162.79 o 
  -1   1   7    27251.41    26610.94    519.86 o 
   1   1   7     2294.07     2262.14    195.89 o 
   3   1   7     5923.60     5894.86    302.32 o 
   5   1   7     1572.68     1749.72    200.39 o 
   7   1   7    14131.06    14091.42    558.05 o 
   9   1   7      206.32       49.99    113.64 o 
  11   1   7     4930.10     5059.42    519.73 o 
  13   1   7     1156.44      745.65    244.31 o 
 -22   2   7     8238.71     8037.11    662.87 o 
 -20   2   7    19349.30    18958.18    724.50 o 
 -18   2   7    19842.37    18620.26    702.34 o 
 -16   2   7    18998.42    19057.57    642.81 o 
 -14   2   7      300.24      308.66    126.24 o 
 -12   2   7    15217.56    15119.72    526.78 o 
 -10   2   7     2700.92     2992.68    246.36 o 
  -8   2   7    51008.24    52352.29    802.91 o 
  -6   2   7     1367.02     1633.02    148.07 o 
  -4   2   7    49782.51    49908.93    624.33 o 
  -2   2   7     1895.63     1864.67    104.87 o 
   0   2   7    33586.23    34408.34    672.48 o 
   2   2   7     6039.23     6223.28    293.99 o 
   4   2   7    32769.66    30972.58    887.98 o 
   6   2   7     7489.54     6880.80    365.43 o 
   8   2   7    17643.55    17286.75   1062.96 o 
  10   2   7     4664.83     4848.52    643.65 o 
  12   2   7     4056.97     4175.66    518.40 o 
  14   2   7     6719.71     6302.69    604.84 o 
 -23   3   7    22696.15    23297.91   1588.86 o 
 -21   3   7      343.60       47.49    139.54 o 
 -19   3   7    29889.80    30043.15    905.67 o 
 -17   3   7     5835.22     6573.45    428.24 o 
 -15   3   7    29090.66    29111.57    818.98 o 
 -13   3   7    10140.32     9479.02    423.97 o 
 -11   3   7    20425.35    20472.58    516.60 o 
  -9   3   7    42066.24    39902.52    860.54 o 
  -7   3   7    61428.84    63243.22   1133.00 o 
  -5   3   7    41390.92    42079.11    693.13 o 
  -3   3   7    27739.37    26967.08    518.33 o 
  -1   3   7    41851.00    41959.97    612.70 o 
   1   3   7     9574.33     9227.27    439.89 o 
   3   3   7    69443.63    66753.41   1496.59 o 
   5   3   7     1669.65     1279.55    201.93 o 
   7   3   7    31764.09    30490.55   1259.75 o 
   9   3   7      444.67      343.49    161.20 o 
  11   3   7    41292.31    42310.71   1161.20 o 
  13   3   7       19.22     -108.37    500.74 o 
 -22   4   7    12096.56    12497.75    666.27 o 
 -20   4   7    16872.60    18678.69   1010.34 o 
 -18   4   7    11798.23    11864.10    553.10 o 
 -16   4   7    24621.64    25190.67    785.49 o 
 -14   4   7     2544.46     2804.23    359.94 o 
 -12   4   7    51399.98    49963.29   1059.59 o 
 -10   4   7      542.52      493.34    148.10 o 
  -8   4   7    56941.48    55139.10    911.19 o 
  -6   4   7     2887.98     2834.40    189.02 o 
  -4   4   7   106991.78   106316.91   1401.26 o 
  -2   4   7     5118.10     4978.45    196.72 o 
   0   4   7    85573.84    86636.84   1090.69 o 
   2   4   7     5506.96     5421.13    442.67 o 
   4   4   7    50128.55    46613.05   1841.62 o 
   6   4   7    15731.75    14178.46    806.02 o 
   8   4   7    37306.15    38368.37   2463.93 o 
  10   4   7    10072.96    10027.94    752.09 o 
  12   4   7    21051.76    22365.58   1097.14 o 
 -21   5   7     1250.40     1254.65    308.46 o 
 -19   5   7    17089.05    18509.99    704.67 o 
 -17   5   7     1728.65     1231.74    351.04 o 
 -15   5   7    53294.24    53100.11   1198.87 o 
 -13   5   7     6502.33     6812.31    395.85 o 
 -11   5   7    30028.56    31162.43    679.70 o 
  -9   5   7    24737.25    24007.66    577.24 o 
  -7   5   7    21086.56    21692.37    610.11 o 
  -5   5   7    33547.50    31753.23    982.95 o 
  -3   5   7    33160.52    33741.29    758.72 o 
  -1   5   7    35370.17    35310.29    706.77 o 
   1   5   7     5292.61     5440.22    339.92 o 
   3   5   7    32237.84    31509.17   1068.76 o 
   5   5   7     4127.41     4867.30    662.53 o 
   7   5   7    35157.16    36127.33   1266.01 o 
   9   5   7      332.09       62.39    210.90 o 
  11   5   7    20967.52    23302.27   1805.24 o 
 -20   6   7     7208.28     7537.71    663.74 o 
 -18   6   7     3993.42     3514.32    361.69 o 
 -16   6   7     8369.62     8433.42   1099.32 o 
 -14   6   7     5688.08     5298.14    402.26 o 
 -12   6   7    25554.77    24878.18    997.11 o 
 -10   6   7      341.81      316.23    170.14 o 
  -8   6   7    18490.74    18849.48    602.41 o 
  -6   6   7      214.41      241.36    117.23 o 
  -4   6   7    33695.00    34128.45    815.76 o 
  -2   6   7     1476.38     1139.35    175.66 o 
   0   6   7    22030.39    21865.08    562.01 o 
   2   6   7     1457.24     1341.63    271.78 o 
   4   6   7    20382.87    19833.50    863.15 o 
   6   6   7     5962.12     5863.35    745.69 o 
   8   6   7    17817.50    15269.39   1135.70 o 
  10   6   7     4359.71     5275.02   1012.78 o 
 -19   7   7     2464.47     1967.47    375.87 o 
 -17   7   7      683.47      896.37    276.19 o 
 -15   7   7     2362.13     1706.85    367.65 o 
 -13   7   7      797.76      855.50    235.22 o 
 -11   7   7     9432.98     9133.54    488.58 o 
  -9   7   7     4209.36     3395.87    317.94 o 
  -7   7   7      153.94      169.69    121.77 o 
  -5   7   7     5065.25     5087.84    347.85 o 
  -3   7   7      285.90      196.98    130.69 o 
  -1   7   7    12670.71    12523.06    440.72 o 
   1   7   7     5192.65     4958.53    374.77 o 
   3   7   7     6778.98     7562.17    590.84 o 
   5   7   7      697.89      572.19    329.01 o 
   7   7   7     2929.34     2670.98    433.13 o 
   9   7   7      843.78      713.71    303.39 o 
 -16   8   7      719.89      388.53    345.73 o 
 -14   8   7       23.77       31.27    172.85 o 
 -12   8   7      245.47      106.33    185.57 o 
 -10   8   7     2136.41     1953.36    543.45 o 
  -8   8   7     1317.74     1158.99    284.18 o 
  -6   8   7      148.81       86.46    164.41 o 
  -4   8   7     2074.76     1845.04    310.55 o 
  -2   8   7      809.60      781.84    196.88 o 
   0   8   7       19.63       57.97    117.03 o 
   2   8   7       56.27      -59.02    154.98 o 
   4   8   7       49.90      -28.83    206.76 o 
   6   8   7      744.08      734.03    266.31 o 
 -13   9   7      864.78      908.22    297.63 o 
 -11   9   7     4633.37     3678.82    488.67 o 
  -9   9   7     2185.94     2004.10    364.27 o 
  -7   9   7     3104.88     2713.43    406.26 o 
  -5   9   7     3694.49     3590.38    723.32 o 
  -3   9   7     5448.32     5482.57    885.33 o 
  -1   9   7     2789.44     2050.58    292.34 o 
   1   9   7     2099.48     2122.03    384.87 o 
   3   9   7      782.93      589.77    356.57 o 
 -10  10   7      352.70      184.35    231.00 o 
  -8  10   7    17669.34    19195.79    971.01 o 
  -6  10   7     1793.59     1952.85    456.68 o 
  -4  10   7     9461.18    10955.92    763.17 o 
  -2  10   7        6.15      -10.14    211.11 o 
   0  10   7    15022.42    14659.04    905.10 o 
 -24   0   8     2040.34     1519.84    499.38 o 
 -22   0   8    19036.21    19101.31   1305.18 o 
 -20   0   8     5660.41     5393.79    739.36 o 
 -18   0   8    28861.38    29030.68   1448.89 o 
 -16   0   8    18948.74    16614.79   1013.23 o 
 -14   0   8    14861.49    15025.34   1002.38 o 
 -12   0   8    72207.28    72369.49   2386.19 o 
 -10   0   8    43134.34    43676.04   1915.06 o 
  -8   0   8    55199.36    56133.95   2062.16 o 
  -6   0   8      739.54      352.60    192.97 o 
  -4   0   8   200263.63   198912.05   3481.74 o 
  -2   0   8    24147.93    27306.68    838.47 o 
   0   0   8    65393.22    64467.95   1517.81 o 
   2   0   8     1032.83     1127.56    450.12 o 
   4   0   8    59651.92    57829.39   1528.26 o 
   6   0   8      320.50      194.96    164.38 o 
   8   0   8    70551.90    70613.46   1914.53 o 
  10   0   8      166.43      128.52    201.82 o 
  12   0   8    27349.45    29999.36   1558.03 o 
 -23   1   8    17520.36    19549.92    962.46 o 
 -21   1   8     1579.87     1813.10    337.84 o 
 -19   1   8    36971.66    35663.58   1190.20 o 
 -17   1   8     1354.32      731.81    337.59 o 
 -15   1   8    36733.55    35702.06    800.28 o 
 -13   1   8     1556.35     1598.81    373.28 o 
 -11   1   8    55606.38    55379.61   1107.57 o 
  -9   1   8     2726.57     2868.21    274.56 o 
  -7   1   8    62267.50    61957.94    843.08 o 
  -5   1   8     1715.18     1699.00    129.15 o 
  -3   1   8    15462.29    15008.80    410.92 o 
  -1   1   8    20139.50    20011.61    504.53 o 
   1   1   8    22765.39    22458.14    564.10 o 
   3   1   8    26939.68    25800.24    847.61 o 
   5   1   8     9521.20     9292.13    627.25 o 
   7   1   8    31531.21    31574.84    809.92 o 
   9   1   8    16009.54    16680.89    610.70 o 
  11   1   8    15731.72    16770.79    753.51 o 
  13   1   8     2684.61     2413.77    375.96 o 
 -22   2   8    14264.46    14599.70    801.00 o 
 -20   2   8     2276.62     1990.27    442.60 o 
 -18   2   8    21431.67    21058.04    721.03 o 
 -16   2   8     6863.98     7289.87    491.22 o 
 -14   2   8    20858.66    20639.06    651.28 o 
 -12   2   8    21426.95    21915.17    654.04 o 
 -10   2   8     6446.70     6406.82    344.75 o 
  -8   2   8    21918.90    22058.27    471.95 o 
  -6   2   8    22687.75    22866.64    439.72 o 
  -4   2   8    36841.32    37979.84    529.25 o 
  -2   2   8      105.30       54.46     72.24 o 
   0   2   8    25420.35    22686.99   1547.77 o 
   2   2   8      777.00      505.32    130.20 o 
   4   2   8    37892.34    36047.15   1163.58 o 
   6   2   8      201.19      152.69    117.12 o 
   8   2   8    17670.96    17803.87    686.97 o 
  10   2   8     6732.22     6530.15    505.43 o 
  12   2   8    12456.02    13010.15    715.85 o 
 -23   3   8     5174.32     5302.11    491.20 o 
 -21   3   8      784.27     1108.08    236.36 o 
 -19   3   8      338.04      410.61    167.98 o 
 -17   3   8     2741.63     3128.79    334.70 o 
 -15   3   8     9662.82     9295.38    572.96 o 
 -13   3   8        6.96       11.09     95.66 o 
 -11   3   8     4942.01     5101.15    479.50 o 
  -9   3   8     4787.65     4764.79    305.00 o 
  -7   3   8     8948.74     8469.40    349.83 o 
  -5   3   8     3928.19     4398.22    196.01 o 
  -3   3   8     6653.85     6602.92    275.03 o 
  -1   3   8     4676.16     4127.53    285.29 o 
   1   3   8    17707.73    16325.50    829.47 o 
   3   3   8     2573.95     2501.34    258.93 o 
   5   3   8     4351.66     4176.47    371.48 o 
   7   3   8     3641.63     3673.59    354.81 o 
   9   3   8     1424.69      884.31    487.41 o 
  11   3   8      834.42      669.38    293.51 o 
 -22   4   8      511.29      627.38    218.10 o 
 -20   4   8       26.40      104.68    162.41 o 
 -18   4   8      962.40     1423.20    237.85 o 
 -16   4   8       91.91       35.91    120.85 o 
 -14   4   8      306.07      146.84    117.76 o 
 -12   4   8      156.73       94.82     98.40 o 
 -10   4   8      633.20      572.00    144.82 o 
  -8   4   8      308.02      218.85     88.81 o 
  -6   4   8       36.14       61.06     72.70 o 
  -4   4   8     1635.67     1632.93    140.17 o 
  -2   4   8       27.57      -14.73    101.00 o 
   0   4   8     1013.51      883.91    209.50 o 
   2   4   8       20.44      -25.51    107.47 o 
   4   4   8       39.80      -17.02    151.26 o 
   6   4   8       11.21      -67.43    146.05 o 
   8   4   8      208.02      141.45    192.02 o 
  10   4   8      795.28      875.34    321.43 o 
 -21   5   8      395.06      341.49    200.49 o 
 -19   5   8      128.40       65.42    152.72 o 
 -17   5   8       12.14      -60.99    122.65 o 
 -15   5   8    21641.33    23430.81    745.11 o 
 -13   5   8        4.97       60.26    112.19 o 
 -11   5   8     4668.18     4496.97    272.94 o 
  -9   5   8      694.10      932.81    165.47 o 
  -7   5   8    15677.97    14965.54    506.22 o 
  -5   5   8      489.59      477.59    164.02 o 
  -3   5   8     7277.92     7658.94    321.50 o 
  -1   5   8     8833.43     8986.87    570.38 o 
   1   5   8     1579.29     1506.57    366.74 o 
   3   5   8     2416.43     1512.54    290.46 o 
   5   5   8     2715.98     2371.49    381.26 o 
   7   5   8    10669.98    10137.01    758.79 o 
   9   5   8     5998.30     5939.76    801.27 o 
 -20   6   8     2400.70     1819.96    366.58 o 
 -18   6   8     9239.98     8504.67    938.43 o 
 -16   6   8     2284.73     1996.19    366.27 o 
 -14   6   8     8171.24     7635.29    547.34 o 
 -12   6   8     9074.18     8340.05    466.26 o 
 -10   6   8     9171.78     8845.68    453.59 o 
  -8   6   8    22344.31    23602.36    694.76 o 
  -6   6   8     4186.61     3660.75    312.83 o 
  -4   6   8     7054.61     7401.83    385.91 o 
  -2   6   8     1818.98     1798.73    412.01 o 
   0   6   8    13324.93    13382.70    683.13 o 
   2   6   8     1930.59     1953.26    333.02 o 
   4   6   8    21449.63    21782.24    956.22 o 
   6   6   8      106.98      183.08    194.75 o 
   8   6   8     6237.89     6104.42    626.38 o 
 -17   7   8       63.75      312.63    211.60 o 
 -15   7   8    23768.24    23163.44    801.37 o 
 -13   7   8      201.37       68.76    133.28 o 
 -11   7   8    39581.57    40485.31   1041.14 o 
  -9   7   8     4188.11     3877.19    416.80 o 
  -7   7   8    39821.94    39687.16   1440.18 o 
  -5   7   8     2364.90     2387.24    581.32 o 
  -3   7   8    19618.87    20169.18    645.05 o 
  -1   7   8    22766.46    22552.71    929.22 o 
   1   7   8    27516.29    27465.01   1066.99 o 
   3   7   8    19605.71    19570.69    913.28 o 
   5   7   8    13806.72    12608.03    806.73 o 
   7   7   8    18612.41    19197.29   1122.60 o 
 -16   8   8     7704.39     8457.03    712.11 o 
 -14   8   8     7674.18     8541.78    692.29 o 
 -12   8   8    25045.29    23782.31   1023.06 o 
 -10   8   8    19355.34    20465.51    914.04 o 
  -8   8   8    14555.84    14589.82    742.37 o 
  -6   8   8      432.59      464.63    216.82 o 
  -4   8   8    42447.50    44172.98   1462.98 o 
  -2   8   8     4632.16     4599.67    399.47 o 
   0   8   8    24877.56    26081.16   1052.20 o 
   2   8   8      305.64      513.95    241.55 o 
   4   8   8    36693.48    40287.00   1429.23 o 
 -13   9   8       63.87      -65.74    205.09 o 
 -11   9   8    14485.50    14829.19    850.19 o 
  -9   9   8      539.90      375.99    249.83 o 
  -7   9   8    27240.19    26944.41   1081.40 o 
  -5   9   8     2380.06     1729.93    340.98 o 
  -3   9   8    15006.50    15086.86    773.24 o 
  -1   9   8    11845.63    11971.65   1166.43 o 
   1   9   8    16044.32    15291.08   1255.46 o 
  -6  10   8     1022.74      779.26    294.95 o 
  -4  10   8    10673.09    11014.34   2237.51 o 
 -23   1   9     3519.02     3479.15    837.43 o 
 -21   1   9      134.75       89.70    152.58 o 
 -19   1   9     1097.31     1012.14    250.37 o 
 -17   1   9     4384.60     4394.82    456.71 o 
 -15   1   9    16732.34    17381.15    629.57 o 
 -13   1   9        9.19       -6.84     91.02 o 
 -11   1   9    12300.10    12238.97    465.10 o 
  -9   1   9     4599.45     4598.55    245.72 o 
  -7   1   9     5868.65     5929.96    227.85 o 
  -5   1   9     1393.03     1455.88    168.23 o 
  -3   1   9    18243.47    19228.80    505.45 o 
  -1   1   9      297.48      186.36     99.10 o 
   1   1   9     6182.25     5896.39    328.17 o 
   3   1   9      609.76      627.30    142.48 o 
   5   1   9    20958.91    20194.87    663.85 o 
   7   1   9     1848.28     1586.34    277.51 o 
   9   1   9      124.53      138.52    151.04 o 
  11   1   9      250.08      150.80    197.53 o 
 -22   2   9    19647.56    19904.85    940.83 o 
 -20   2   9      260.06      226.83    195.90 o 
 -18   2   9    12923.43    12687.24    492.20 o 
 -16   2   9     1382.80     1295.21    256.40 o 
 -14   2   9    31135.43    32455.40    875.35 o 
 -12   2   9    16974.31    16220.05    639.17 o 
 -10   2   9    36736.13    37053.99    861.69 o 
  -8   2   9      606.16      665.72    119.01 o 
  -6   2   9    10910.31    10761.36    302.99 o 
  -4   2   9     7795.81     7734.40    389.30 o 
  -2   2   9     2023.39     2166.56    201.74 o 
   0   2   9    14157.96    13550.56    448.39 o 
   2   2   9     5841.94     5616.15    331.56 o 
   4   2   9    41901.27    39625.39    891.89 o 
   6   2   9      150.43      140.81    124.17 o 
   8   2   9     7461.46     7572.00    727.56 o 
  10   2   9      511.55      881.03    248.91 o 
 -23   3   9     6708.41     6685.82    615.89 o 
 -21   3   9    14431.56    14755.56    671.04 o 
 -19   3   9    30133.45    29432.45   1475.32 o 
 -17   3   9     9935.27     9795.96    526.33 o 
 -15   3   9    24268.96    24296.94    824.21 o 
 -13   3   9    10122.96     9707.75    475.51 o 
 -11   3   9    66604.89    66378.76   2244.39 o 
  -9   3   9     4852.83     4383.37    315.75 o 
  -7   3   9    36428.04    35239.34    622.89 o 
  -5   3   9       85.40      123.93    101.90 o 
  -3   3   9    23013.71    24759.20    813.01 o 
  -1   3   9     1787.00     1967.06    375.12 o 
   1   3   9    75469.92    74053.88   1690.48 o 
   3   3   9     7046.65     6965.55    621.11 o 
   5   3   9    23533.49    22909.76   1421.42 o 
   7   3   9     4369.52     3633.35    495.35 o 
   9   3   9    16568.62    18087.19    969.21 o 
 -22   4   9    22069.65    23326.85    859.69 o 
 -20   4   9     1305.08     1511.20    264.53 o 
 -18   4   9    29156.02    30300.47   1119.99 o 
 -16   4   9    13813.27    13997.08    580.19 o 
 -14   4   9    58391.10    57361.42   1231.35 o 
 -12   4   9     2332.49     2366.66    267.15 o 
 -10   4   9    43315.61    43175.86    975.48 o 
  -8   4   9    49049.71    48450.39    859.78 o 
  -6   4   9    31822.10    31009.07    573.33 o 
  -4   4   9     9312.27     9168.59    554.54 o 
  -2   4   9    31439.72    31609.55   1058.91 o 
   0   4   9    50989.25    47618.33   1393.62 o 
   2   4   9     4014.34     2569.46   1045.77 o 
   4   4   9    26489.09    24165.58   1487.98 o 
   6   4   9     3993.90     3812.48    494.10 o 
   8   4   9    29112.02    29787.45   1242.53 o 
  10   4   9      895.35      409.08    285.36 o 
 -21   5   9     7387.83     8424.94    557.45 o 
 -19   5   9    18640.19    19298.22    926.87 o 
 -17   5   9    15396.75    15684.02    641.18 o 
 -15   5   9    20590.86    19656.62    681.87 o 
 -13   5   9     5436.20     5236.85    368.42 o 
 -11   5   9    25638.73    24768.55    727.51 o 
  -9   5   9     4173.22     4414.38    324.70 o 
  -7   5   9    37228.30    35745.46    845.44 o 
  -5   5   9      353.88      228.64    127.70 o 
  -3   5   9    37521.16    38213.27   1209.26 o 
  -1   5   9     5170.29     5233.21    487.35 o 
   1   5   9    24539.40    24098.34   1297.27 o 
   3   5   9     1762.68     1534.05    308.89 o 
   5   5   9    18915.86    17640.11    888.31 o 
   7   5   9    10781.73    10606.90    793.48 o 
   9   5   9    18407.05    18950.86   1031.66 o 
 -20   6   9      464.64      508.80    243.92 o 
 -18   6   9    16023.00    15530.52   1368.90 o 
 -16   6   9      470.62      581.52    182.78 o 
 -14   6   9    20333.56    19305.13    696.69 o 
 -12   6   9     6140.23     6279.48    421.86 o 
 -10   6   9     9040.04     8807.78    463.53 o 
  -8   6   9     2245.10     2337.79    261.64 o 
  -6   6   9    22948.54    24177.91    700.61 o 
  -4   6   9    27806.20    29298.33   1067.75 o 
  -2   6   9     4608.54     4605.09    662.98 o 
   0   6   9     7198.00     7876.98    605.22 o 
   2   6   9     2242.76     2169.53    362.86 o 
   4   6   9    10506.35    11080.44   1010.52 o 
   6   6   9     1826.58     1835.62    380.57 o 
 -17   7   9      796.03      440.89    204.67 o 
 -15   7   9     4804.60     5116.78    427.13 o 
 -13   7   9      240.74      215.66    147.37 o 
 -11   7   9     2376.71     2848.58    314.10 o 
  -9   7   9     1277.35     1454.73    233.64 o 
  -7   7   9     9308.70     8829.77    469.22 o 
  -5   7   9      337.06      259.05    180.74 o 
  -3   7   9    16456.51    15940.93    795.54 o 
  -1   7   9     1210.10     1748.12    352.28 o 
   1   7   9      193.26      440.88    221.29 o 
   3   7   9      294.06      204.64    256.47 o 
   5   7   9     5351.11     4334.02    741.17 o 
 -16   8   9      196.37      496.95    246.78 o 
 -14   8   9      743.80      269.94    546.61 o 
 -12   8   9      280.77       70.28    192.67 o 
 -10   8   9        2.00       79.56    165.20 o 
  -8   8   9      168.74      -28.98    318.61 o 
  -6   8   9     1773.85     1782.05    261.45 o 
  -4   8   9        2.42     -109.94    152.61 o 
  -2   8   9        2.02       -3.80    191.16 o 
   0   8   9      285.05      192.13    203.56 o 
   2   8   9      121.94      141.16    209.20 o 
 -11   9   9     2276.02     2635.42    436.16 o 
  -9   9   9      110.36      401.38    240.89 o 
  -7   9   9     2053.72     1737.06    351.00 o 
  -5   9   9      852.38      936.85    435.21 o 
  -3   9   9     9011.92     8469.18   1054.81 o 
  -1   9   9      451.66      627.28    375.10 o 
 -22   0  10    27635.50    26232.32   1523.01 o 
 -20   0  10      272.60      437.02    268.45 o 
 -18   0  10    49450.19    51801.37   1524.33 o 
 -16   0  10       54.73       -9.49    225.06 o 
 -14   0  10    52993.96    52675.26   2078.88 o 
 -12   0  10     3071.67     3257.07    537.80 o 
 -10   0  10    43102.83    40793.54   1658.13 o 
  -8   0  10      797.15      482.32    172.19 o 
  -6   0  10    73520.97    73996.44   1682.04 o 
  -4   0  10    16507.71    16019.22   1276.70 o 
  -2   0  10    30900.03    31552.52   1021.97 o 
   0   0  10     6926.09     7245.07    524.99 o 
   2   0  10    23036.23    23088.43    977.75 o 
   4   0  10    18452.17    17935.81    846.66 o 
   6   0  10    14104.31    13626.69    802.23 o 
   8   0  10     7614.37     6878.23    668.78 o 
  10   0  10     7197.69     7127.55    725.00 o 
 -23   1  10     2989.34     3395.24    461.77 o 
 -21   1  10    20600.18    21884.56   3640.98 o 
 -19   1  10     9957.30    10221.07   1285.97 o 
 -17   1  10    30149.79    32689.41   1399.18 o 
 -15   1  10    30721.06    30464.32   1082.84 o 
 -13   1  10    21411.17    21192.62    847.92 o 
 -11   1  10    16749.92    17653.17    709.58 o 
  -9   1  10    29358.95    29421.55    632.20 o 
  -7   1  10    54619.48    57259.89    991.24 o 
  -5   1  10    13841.63    13453.96    622.30 o 
  -3   1  10    69207.23    69439.74   1179.39 o 
  -1   1  10     1510.18     1900.92    272.47 o 
   1   1  10    29092.09    28221.61    901.81 o 
   3   1  10     1119.34      778.00    186.17 o 
   5   1  10    29589.01    29314.51    804.53 o 
   7   1  10      120.59       -7.18    128.80 o 
   9   1  10    20446.81    20416.75    739.48 o 
 -22   2  10    11524.47    11853.47    761.77 o 
 -20   2  10      154.28       36.51    155.71 o 
 -18   2  10    19124.43    17478.00    722.11 o 
 -16   2  10      405.00      128.87    146.16 o 
 -14   2  10    24530.39    23594.72    841.44 o 
 -12   2  10        7.89       15.22     96.89 o 
 -10   2  10    31820.20    32104.22    691.93 o 
  -8   2  10      530.31      794.31    158.04 o 
  -6   2  10    16637.87    16061.63    466.32 o 
  -4   2  10     2165.01     1877.43    201.02 o 
  -2   2  10    16785.53    15614.02   1024.17 o 
   0   2  10     8051.70     8000.47    533.91 o 
   2   2  10    12445.79    12524.00    479.54 o 
   4   2  10     4985.57     4698.97    353.04 o 
   6   2  10     5200.85     5032.90    401.29 o 
   8   2  10     8058.23     8414.93    734.57 o 
 -21   3  10     2491.46     2401.74    321.74 o 
 -19   3  10     1408.77     1159.98    252.70 o 
 -17   3  10     6317.60     5854.69    429.56 o 
 -15   3  10     2103.07     1996.59    224.69 o 
 -13   3  10     5457.47     4796.63    369.46 o 
 -11   3  10    15474.83    14448.25    537.12 o 
  -9   3  10     2359.86     2670.03    226.72 o 
  -7   3  10     2607.51     2649.94    266.90 o 
  -5   3  10     3836.72     4109.14    386.10 o 
  -3   3  10     6682.50     7051.41    351.43 o 
  -1   3  10      459.81      463.30    195.56 o 
   1   3  10    10412.00     9383.35    472.05 o 
   3   3  10      313.36      485.21    156.65 o 
   5   3  10     4013.57     4468.81   1214.34 o 
   7   3  10      201.42       40.49    187.03 o 
   9   3  10     4282.53     3974.93   1118.08 o 
 -22   4  10        4.04      -21.39    168.40 o 
 -20   4  10        0.49       19.40    141.99 o 
 -18   4  10     1381.53     1264.80    248.41 o 
 -16   4  10        4.14      201.01    137.78 o 
 -14   4  10      334.54      302.71    204.97 o 
 -12   4  10      355.39      184.77    202.80 o 
 -10   4  10     1731.28     1485.76    174.21 o 
  -8   4  10     2194.20     2029.09    200.89 o 
  -6   4  10     5066.05     5012.41    465.26 o 
  -4   4  10     3105.37     3242.41    810.31 o 
  -2   4  10      593.35      347.37    237.72 o 
   0   4  10       87.70       76.30    145.80 o 
   2   4  10       68.80      259.50    187.65 o 
   4   4  10      108.49      256.52    360.19 o 
   6   4  10      445.98      302.51    239.01 o 
   8   4  10      203.84      243.18    237.46 o 
 -19   5  10     4487.51     4271.69    415.93 o 
 -17   5  10     1955.10     2001.01    405.07 o 
 -15   5  10     1367.39     1476.27    306.38 o 
 -13   5  10     1952.97     1872.55    250.32 o 
 -11   5  10     2496.64     2973.27    297.22 o 
  -9   5  10     1951.27     1809.29    222.53 o 
  -7   5  10     6140.50     5947.57    518.12 o 
  -5   5  10     1334.51     1592.36    311.61 o 
  -3   5  10    10026.17     9088.67    631.46 o 
  -1   5  10      121.19      100.16    160.45 o 
   1   5  10     3514.67     2993.28    439.28 o 
   3   5  10      987.45     1088.75    300.65 o 
   5   5  10     1413.11     1452.59    357.13 o 
   7   5  10       20.81      -61.50    206.71 o 
 -18   6  10    21484.14    20453.54    992.08 o 
 -16   6  10       43.45      105.73    154.15 o 
 -14   6  10    20277.54    21892.35    868.49 o 
 -12   6  10      396.48      258.72    143.57 o 
 -10   6  10    28906.41    29961.99    844.76 o 
  -8   6  10      262.27      325.43    184.28 o 
  -6   6  10    10175.57    10290.86    708.18 o 
  -4   6  10     2657.89     3273.25    438.23 o 
  -2   6  10    20199.77    19609.30    907.14 o 
   0   6  10    13274.43    11671.10    753.55 o 
   2   6  10     7472.16     6983.98    641.37 o 
   4   6  10     2960.25     2999.60    478.91 o 
 -17   7  10     9843.18    10011.45    664.41 o 
 -15   7  10     7922.02     8088.16    526.86 o 
 -13   7  10    17722.38    17967.45    745.23 o 
 -11   7  10    25503.61    27015.31    841.39 o 
  -9   7  10    10743.84    10090.68    509.75 o 
  -7   7  10    15529.21    15719.96   1096.84 o 
  -5   7  10     2868.48     2941.05    477.24 o 
  -3   7  10    16634.87    15995.40    840.60 o 
  -1   7  10     4811.02     4800.21    542.14 o 
   1   7  10    28139.28    27744.50   1166.88 o 
   3   7  10       77.70      124.83    216.97 o 
 -14   8  10    40484.01    44233.85   1491.27 o 
 -12   8  10     1168.44     1207.09    319.15 o 
 -10   8  10    27559.38    30190.06    923.97 o 
  -8   8  10      935.06     1070.01    303.42 o 
  -6   8  10    32705.54    36512.85   1777.90 o 
  -4   8  10     4929.51     5043.31    561.60 o 
  -2   8  10    20353.48    21277.20   1014.07 o 
   0   8  10     4573.32     3870.31    527.08 o 
  -9   9  10     5678.56     7067.95    896.86 o 
  -5   9  10     4265.67     4334.02    820.25 o 
 -23   1  11      900.97      486.35    437.70 o 
 -21   1  11       40.13       -3.62    170.83 o 
 -19   1  11      871.73      661.41    291.95 o 
 -17   1  11     9090.32    10203.64    710.66 o 
 -15   1  11     5525.58     5939.55    902.28 o 
 -13   1  11     4841.70     4028.34    765.12 o 
 -11   1  11     2582.82     2369.36    334.84 o 
  -9   1  11     5304.48     5282.58    358.36 o 
  -7   1  11     3598.45     3652.49    296.93 o 
  -5   1  11     1735.77     1894.49    213.63 o 
  -3   1  11     6997.41     6594.40    458.96 o 
  -1   1  11     5564.86     5414.19    345.19 o 
   1   1  11     2809.41     2637.24    269.65 o 
   3   1  11     2617.55     3189.10    311.08 o 
   5   1  11     4048.90     3861.51    354.00 o 
   7   1  11      194.36       47.49    152.94 o 
 -22   2  11     9376.03     9926.45    710.23 o 
 -20   2  11     7559.98     7688.29    640.58 o 
 -18   2  11     7159.83     7291.82    764.73 o 
 -16   2  11    14206.84    15047.50    648.50 o 
 -14   2  11    29740.29    30689.24    872.92 o 
 -12   2  11     1289.02     1286.10    183.53 o 
 -10   2  11    18063.70    18009.49    609.37 o 
  -8   2  11      770.11      884.67    173.67 o 
  -6   2  11    27836.11    27462.91    927.12 o 
  -4   2  11        2.91       -1.52     95.94 o 
  -2   2  11    21235.96    22839.30    637.46 o 
   0   2  11      323.09      324.93    132.85 o 
   2   2  11    28524.78    28320.21    769.24 o 
   4   2  11      810.95      934.46    190.35 o 
   6   2  11     5934.44     6323.02    805.61 o 
 -21   3  11    17243.56    18644.83    746.06 o 
 -19   3  11     3146.39     3222.23    357.72 o 
 -17   3  11    27872.33    28633.87   1035.07 o 
 -15   3  11      794.64      601.56    187.21 o 
 -13   3  11    41994.47    42245.52   1040.87 o 
 -11   3  11    23859.35    23931.72    621.54 o 
  -9   3  11    26250.71    27372.43   1053.74 o 
  -7   3  11    12809.21    13661.00    539.56 o 
  -5   3  11    21372.14    21834.59   1077.89 o 
  -3   3  11    15679.41    16173.15    524.87 o 
  -1   3  11    20280.13    19850.10    689.77 o 
   1   3  11    26173.13    23918.46   1011.08 o 
   3   3  11     5671.35     5807.22    596.03 o 
   5   3  11    11663.68    11854.36    834.85 o 
   7   3  11      446.82      441.53    261.89 o 
 -20   4  11    11113.51    10299.01    612.27 o 
 -18   4  11    18184.21    18866.58    968.21 o 
 -16   4  11     3300.40     3156.80    334.12 o 
 -14   4  11    27871.68    28638.14    898.44 o 
 -12   4  11    10779.68    11105.08    508.23 o 
 -10   4  11    47062.96    49973.32   1258.19 o 
  -8   4  11      727.35      491.83    192.40 o 
  -6   4  11    40996.63    42259.61   1336.43 o 
  -4   4  11      467.76      338.24    277.26 o 
  -2   4  11    65521.01    63105.49   3410.27 o 
   0   4  11      204.02      115.98    148.42 o 
   2   4  11    24736.21    25568.15   1092.25 o 
   4   4  11     1469.74     1157.82    320.56 o 
   6   4  11    21567.07    20423.53   1198.29 o 
 -19   5  11     3131.16     2272.52    889.40 o 
 -17   5  11    29715.66    29245.06   1156.28 o 
 -15   5  11     1985.04     1736.10    592.93 o 
 -13   5  11    24813.45    24584.10    767.35 o 
 -11   5  11     7350.96     7786.56    628.52 o 
  -9   5  11    30243.41    30424.60   1532.27 o 
  -7   5  11    13939.08    15291.39    780.69 o 
  -5   5  11    27502.11    26957.98   1073.09 o 
  -3   5  11    14257.52    14041.48    769.24 o 
  -1   5  11     9725.28     9800.17    710.32 o 
   1   5  11    13128.12    11955.83   1070.62 o 
   3   5  11     3770.77     3384.99    501.87 o 
   5   5  11    14001.19    14213.07    946.15 o 
 -18   6  11     8714.95     8288.90    550.71 o 
 -16   6  11     1421.67     1233.88    249.51 o 
 -14   6  11    11057.09    11382.18    563.27 o 
 -12   6  11     1277.02     1284.91    230.59 o 
 -10   6  11    10939.15    11625.47   1035.83 o 
  -8   6  11     4753.57     3755.75    473.42 o 
  -6   6  11    32185.90    32038.93   1648.42 o 
  -4   6  11       70.80       95.84    172.65 o 
  -2   6  11     8548.83     8846.06    695.19 o 
   0   6  11       64.24     -228.14    152.10 o 
   2   6  11    10243.43    10285.95   1055.71 o 
 -15   7  11     2484.57     2578.62    334.05 o 
 -13   7  11     1486.34     1528.33    265.74 o 
 -11   7  11      278.78       78.46    192.80 o 
  -9   7  11     4668.82     5028.63    756.98 o 
  -7   7  11     2170.83     1641.75    333.50 o 
  -5   7  11     2192.36     1969.81    368.93 o 
  -3   7  11     5229.51     5454.56    593.17 o 
  -1   7  11      885.49      602.55    267.47 o 
   1   7  11     1951.39     2301.21    431.95 o 
 -12   8  11      141.37      222.89    186.17 o 
 -10   8  11      169.50      170.38    316.35 o 
  -8   8  11     1694.92     1668.08    521.53 o 
  -6   8  11       38.33      171.40    220.61 o 
  -4   8  11      555.95      636.12    267.17 o 
  -2   8  11      723.40      749.15    286.63 o 
 -22   0  12     2281.72     2508.67    541.87 o 
 -20   0  12    21827.46    20820.91   1447.08 o 
 -18   0  12    10815.26     9934.80   1042.15 o 
 -16   0  12     9996.15     7987.43    894.82 o 
 -14   0  12    26651.55    27267.25   1485.95 o 
 -12   0  12    15667.53    14732.95   1038.54 o 
 -10   0  12    25688.65    25062.73   1360.31 o 
  -8   0  12     8535.75    10192.27    585.02 o 
  -6   0  12   104137.39   105573.06   2335.35 o 
  -4   0  12    20947.02    19779.69   1137.51 o 
  -2   0  12    37749.37    37713.23   2051.54 o 
   0   0  12     4809.80     5124.12    524.76 o 
   2   0  12    27380.45    28344.00   1985.56 o 
   4   0  12        8.84       87.58    188.86 o 
   6   0  12    29628.76    28745.46   1263.33 o 
 -21   1  12    26039.46    25395.84    876.34 o 
 -19   1  12     1613.55     1602.22    354.62 o 
 -17   1  12    22720.45    22342.88    990.33 o 
 -15   1  12      836.39      474.46    207.02 o 
 -13   1  12    18269.81    17377.71    807.13 o 
 -11   1  12      674.50      445.66    443.12 o 
  -9   1  12    45598.94    46129.35   1313.59 o 
  -7   1  12     1132.03     1252.62    305.96 o 
  -5   1  12    22427.27    22192.35    629.59 o 
  -3   1  12     5459.80     5517.76    465.62 o 
  -1   1  12    26952.55    27190.32    749.13 o 
   1   1  12     4902.83     4557.47    362.86 o 
   3   1  12     8539.72     9053.37    502.08 o 
   5   1  12    12183.66    12027.75    949.43 o 
 -22   2  12      739.39      725.92    251.92 o 
 -20   2  12    13500.99    13097.73    777.58 o 
 -18   2  12     2819.69     2468.54    416.57 o 
 -16   2  12    12066.48    11733.98    598.59 o 
 -14   2  12     9984.35    10354.87    661.98 o 
 -12   2  12     6206.85     6838.87    555.33 o 
 -10   2  12    13603.29    13984.00    558.85 o 
  -8   2  12    11310.60    10307.66    782.51 o 
  -6   2  12    22396.29    21555.76    868.35 o 
  -4   2  12     5464.28     5758.53    360.52 o 
  -2   2  12    14965.52    14814.86    706.51 o 
   0   2  12      110.35        8.29    115.69 o 
   2   2  12    17988.73    16292.57    608.37 o 
   4   2  12     1584.65     1512.80    302.03 o 
 -21   3  12      102.30      158.34    172.06 o 
 -19   3  12     1416.71     1097.78    235.18 o 
 -17   3  12     3234.01     3683.05    432.96 o 
 -15   3  12       53.77       55.39    138.09 o 
 -13   3  12     8830.06     9120.92    492.16 o 
 -11   3  12     1231.02     1375.67    292.61 o 
  -9   3  12     3220.29     3364.82    333.82 o 
  -7   3  12     1692.27     1602.42    243.46 o 
  -5   3  12     5224.55     5342.07    402.42 o 
  -3   3  12      867.02      680.07    165.78 o 
  -1   3  12     7866.18     7064.55    622.83 o 
   1   3  12      762.82      630.56    251.04 o 
   3   3  12     2512.07     3798.03    516.51 o 
   5   3  12      760.29      607.10    289.86 o 
 -20   4  12      113.68       60.04    176.68 o 
 -18   4  12       25.18       10.03    142.06 o 
 -16   4  12      671.68      501.68    159.91 o 
 -14   4  12      107.08     -156.43    177.48 o 
 -12   4  12     1402.00     1298.10    288.64 o 
 -10   4  12       20.11      -88.98    202.69 o 
  -8   4  12        1.84      -93.20    131.08 o 
  -6   4  12     2012.11     2218.27    769.19 o 
  -4   4  12       77.14      144.79    175.16 o 
  -2   4  12      180.53      122.66    286.98 o 
   0   4  12      353.77      303.40    222.21 o 
   2   4  12       27.30       31.90    221.45 o 
   4   4  12      285.81       80.06    214.09 o 
 -19   5  12       40.46       85.95    236.83 o 
 -17   5  12     8803.45     8272.37    686.25 o 
 -15   5  12      223.87      107.22    144.73 o 
 -13   5  12     1987.46     1098.64    417.58 o 
 -11   5  12      123.76      132.72    171.86 o 
  -9   5  12     5504.61     6023.52    635.87 o 
  -7   5  12      731.71      688.57    298.05 o 
  -5   5  12    11304.22    12020.08    786.50 o 
  -3   5  12     2627.88     1852.03    372.83 o 
  -1   5  12     3707.11     3546.75    661.63 o 
   1   5  12      383.14      491.92    273.14 o 
 -16   6  12     3502.50     3627.15    673.10 o 
 -14   6  12     2661.10     2545.10    974.36 o 
 -12   6  12     6909.69    10144.04   1041.25 o 
 -10   6  12    13515.57    14156.26    799.71 o 
  -8   6  12     2308.48     2317.82    396.45 o 
  -6   6  12     9455.59     9426.34    725.59 o 
  -4   6  12     6419.47     6131.78    631.47 o 
  -2   6  12     7292.66     7579.37    696.73 o 
   0   6  12       12.64      160.90    213.24 o 
 -13   7  12    22428.29    23510.80   1498.60 o 
 -11   7  12     1282.01     1493.18    484.02 o 
  -9   7  12    28491.88    27871.92   1181.16 o 
  -7   7  12     1096.36      940.82    312.59 o 
  -5   7  12    17795.05    16875.14    926.08 o 
  -3   7  12     7913.37     8344.96   2012.22 o 
 -21   1  13      795.43      707.71    273.87 o 
 -19   1  13     2402.01     1748.79    501.19 o 
 -17   1  13     2582.73     3362.09   1023.85 o 
 -15   1  13      193.07       23.65    202.24 o 
 -13   1  13     6939.74     6358.43    580.97 o 
 -11   1  13     1316.93     1182.61    687.84 o 
  -9   1  13     3888.31     4604.32    651.71 o 
  -7   1  13      199.29      199.18    142.37 o 
  -5   1  13    13137.23    11597.99    506.84 o 
  -3   1  13      441.44      328.33    178.73 o 
  -1   1  13     3007.62     2931.13    305.82 o 
   1   1  13      245.00      286.43    159.07 o 
   3   1  13     3704.11     3629.83    462.16 o 
 -20   2  13     6858.29     5893.29    601.52 o 
 -18   2  13      118.71      -62.41    194.75 o 
 -16   2  13     9357.60     9687.38    886.24 o 
 -14   2  13     5160.14     5082.40    632.25 o 
 -12   2  13    18417.88    18857.77    866.54 o 
 -10   2  13     2145.50     2126.02    287.46 o 
  -8   2  13    11027.98    10748.95    754.44 o 
  -6   2  13     4853.52     5083.19    418.59 o 
  -4   2  13     5147.81     4989.94    367.77 o 
  -2   2  13     9309.05     9734.30    548.39 o 
   0   2  13     1125.49      811.08    197.89 o 
   2   2  13     7838.75     8027.75    844.64 o 
 -19   3  13    11218.85    11183.18   1268.06 o 
 -17   3  13     7453.75     6591.54    507.23 o 
 -15   3  13     3543.23     4477.99    536.22 o 
 -13   3  13    24162.73    26482.86   1876.19 o 
 -11   3  13     2527.80     2615.16    386.71 o 
  -9   3  13    27900.47    27269.29    939.99 o 
  -7   3  13      822.68     1131.65    224.17 o 
  -5   3  13    26962.95    26471.85   1538.82 o 
  -3   3  13      548.06      476.22    226.69 o 
  -1   3  13    24159.06    24432.43   2722.66 o 
   1   3  13       78.16      100.82    205.63 o 
 -18   4  13     3359.87     3831.76    391.18 o 
 -16   4  13    33611.13    35529.45   1924.32 o 
 -14   4  13      820.78      333.07    307.76 o 
 -12   4  13    15434.08    16257.80    832.64 o 
 -10   4  13    17970.02    17352.48    866.87 o 
  -8   4  13    31513.40    33408.48   1245.48 o 
  -6   4  13    10867.11    11285.77    773.48 o 
  -4   4  13    15784.37    16363.64    887.72 o 
  -2   4  13    11833.64    12575.55   1862.63 o 
   0   4  13     8076.39     7983.98    730.52 o 
 -17   5  13     7307.43     7302.75    982.95 o 
 -15   5  13     3790.77     4008.63    748.85 o 
 -13   5  13    12548.66    12670.35   1329.35 o 
 -11   5  13     2255.50     2398.83    786.59 o 
  -9   5  13    21989.33    22398.44   1028.95 o 
  -7   5  13      373.81      574.70    259.31 o 
  -5   5  13    17048.41    17579.00    942.28 o 
  -3   5  13       18.22       65.58    206.09 o 
  -1   5  13    22346.59    22533.74   1396.24 o 
 -14   6  13     1101.29     1661.30    516.11 o 
 -12   6  13    10296.91    10737.69    785.96 o 
 -10   6  13     3427.20     3662.73    878.33 o 
  -8   6  13     5518.03     5602.90    611.41 o 
  -6   6  13     4416.61     3648.30    508.06 o 
  -4   6  13     7967.55     7799.71    735.75 o 
  -9   7  13     1440.75     1424.58    375.16 o 
 -20   0  14    16434.08    14906.49   1360.31 o 
 -18   0  14     1875.58     2161.13    566.72 o 
 -16   0  14    24937.33    25355.13   1547.86 o 
 -14   0  14     1844.24     1324.61    465.49 o 
 -12   0  14    27878.27    26344.40   1530.69 o 
 -10   0  14     1103.94     1014.58    418.04 o 
  -8   0  14    14734.17    16606.20   1181.80 o 
  -6   0  14       39.97      -20.98    279.07 o 
  -4   0  14    21366.07    22533.61   1009.77 o 
  -2   0  14     3501.50     3386.90    485.10 o 
   0   0  14    12067.19    12178.32    839.29 o 
 -19   1  14    15765.67    15799.57    961.89 o 
 -17   1  14     6208.39     5693.48    614.35 o 
 -15   1  14    16405.08    17433.64   1124.40 o 
 -13   1  14    14175.59    14525.29    795.37 o 
 -11   1  14    10276.21    11568.50    759.54 o 
  -9   1  14    14150.56    15920.76   1360.31 o 
  -7   1  14     9714.41    10043.14    571.83 o 
  -5   1  14    19207.41    18772.82    689.73 o 
  -3   1  14     3976.17     3883.62    353.39 o 
  -1   1  14    19430.95    20707.90    713.30 o 
   1   1  14      261.01      289.49    177.87 o 
 -20   2  14     8195.35     8470.51    768.23 o 
 -18   2  14     1029.48      557.90    500.97 o 
 -16   2  14     9180.85     9928.67    947.25 o 
 -14   2  14      238.50      120.65    275.00 o 
 -12   2  14    12888.73    13918.94   1094.80 o 
 -10   2  14        1.30     -147.67    247.66 o 
  -8   2  14     9567.55    10958.18    787.56 o 
  -6   2  14      745.25      740.43    208.63 o 
  -4   2  14     5742.60     6103.26    487.74 o 
  -2   2  14     2203.39     2231.32    288.07 o 
   0   2  14    10289.74    10013.94    548.19 o 
 -19   3  14     6055.73     5658.51    634.90 o 
 -17   3  14     1211.10     1035.80    325.87 o 
 -15   3  14     1466.50     1547.45    710.44 o 
 -13   3  14      664.77      853.99    271.91 o 
 -11   3  14     4003.76     3773.83    385.49 o 
  -9   3  14     3078.30     2861.79    419.65 o 
  -7   3  14     2026.70     1372.83    516.33 o 
  -5   3  14     4426.98     4071.90    530.58 o 
  -3   3  14       11.31     -121.05    183.75 o 
  -1   3  14     3544.67     3735.53    539.95 o 
 -16   4  14      605.62      385.05    348.89 o 
 -14   4  14        1.03       83.16    308.22 o 
 -12   4  14        6.89       29.14    198.18 o 
 -10   4  14        1.31     -163.61    182.76 o 
  -8   4  14        1.32       58.00    200.75 o 
  -6   4  14      549.00      344.16    246.11 o 
  -4   4  14        0.63      198.79    218.32 o 
  -2   4  14       74.06      104.06    223.47 o 
 -15   5  14      981.63     1335.46    492.60 o 
 -13   5  14     2335.24     2280.63    412.77 o 
 -11   5  14     1093.39     1020.22    298.51 o 
  -9   5  14     3047.69     2435.11    434.71 o 
  -7   5  14      801.42      363.35    263.32 o 
  -5   5  14      366.44      482.26    274.13 o 
 -10   6  14      379.44      379.21    260.62 o 
 -17   1  15      126.07       91.67    231.23 o 
 -15   1  15     5485.74     5639.43   1292.07 o 
 -13   1  15      168.39      470.61    242.99 o 
 -11   1  15     3286.38     3388.28    490.19 o 
  -9   1  15      163.23      -30.78    203.82 o 
  -7   1  15     1492.73     1352.16    431.10 o 
  -5   1  15     2730.29     2464.75    391.06 o 
  -3   1  15     1114.30     1102.03    256.55 o 
 -18   2  15     2690.25     2289.88    438.76 o 
 -16   2  15     5718.08     5891.37   1479.40 o 
 -14   2  15     8088.33     6782.08    664.53 o 
 -12   2  15     8001.96     8869.44    720.41 o 
 -10   2  15     2375.91     2482.66    654.40 o 
  -8   2  15    10391.49    10976.66    800.58 o 
  -6   2  15      513.86      410.26    206.97 o 
  -4   2  15    10823.33    10561.46    639.29 o 
 -15   3  15    15470.75    16957.04    926.41 o 
 -13   3  15      720.76      452.96    250.40 o 
 -11   3  15    24629.32    28235.74   1728.18 o 
  -9   3  15     1486.23      675.15    283.17 o 
  -7   3  15    11566.86    12653.28    868.72 o 
  -5   3  15     8302.82     8233.38    750.59 o 
 -14   4  15     5455.42     4744.37    853.70 o 
 -12   4  15     9055.54    10638.45   1183.16 o 
 -10   4  15     4716.54     4066.32    553.04 o 
  -8   4  15    22688.48    24893.48   2044.08 o 
  -6   4  15      131.58      161.04    201.85 o 
 -14   0  16    16438.59    18095.76   1390.59 o 
 -12   0  16     8932.54    10308.54   1156.04 o 
 -10   0  16     4338.15     5113.15    864.54 o 
  -8   0  16    19717.65    21134.55   1485.50 o 
 -15   1  16    16266.45    17411.88    999.30 o 
 -13   1  16        1.93      237.19    245.12 o 
 -11   1  16    16254.44    17578.90    953.87 o 
  -9   1  16      214.67      149.74    237.98 o 
  -7   1  16     6780.33     9993.75    790.41 o 
 -12   2  16     4186.00     3905.26    764.22 o 
 -10   2  16     6202.80     6917.25    687.88 o 
                                                 
